# Supplementary material for: Mutation Analysis in Regulator DNA-Binding Regions for Antimicrobial Efflux Pumps in 17,000 Pseudomonas aeruginosa Genomes
Source: Microorganisms. 2023 Oct 4;11(10):2486. doi: 10.3390/microorganisms11102486 (PMC10609311; doi:10.3390/microorganisms11102486)
Supplement: Supplementary file 1 [file microorganisms-11-02486-s001.zip]

Archive with 2 entries (2 files):
- Supplementary_Table_S3_new.xlsx
- Table_S4.xlsx
