# Supplementary material for: Mutation Analysis in Regulator DNA-Binding Regions for Antimicrobial Efflux Pumps in 17,000 Pseudomonas aeruginosa Genomes
Source: Microorganisms. 2023 Oct 4;11(10):2486. doi: 10.3390/microorganisms11102486 (PMC10609311; doi:10.3390/microorganisms11102486)
Supplement: Supplementary file 1 [file microorganisms-11-02486-s001.zip › Supplementary_Table_S3_new.xlsx]

## Sheet: Table
Supplementary Table S3. Co-existing repeat mutations and repressor changes linked to resistance in the CARD 2023 database
Repeat mutation	Repressor change	Repressor	Number of samples with the repeat mutation	Number of samples with the repressor change	Number of isolates with both changes	Repeat-repressor pump coincidence
emrE_R1'_A3C	L45P	MexR	10839	3	1	No
emrE_R1'_A3C	L57P	MexR	10839	7	2	No
emrE_R1'_A3C	T69I	MexR	10839	14	1	No
emrE_R1'_A3C	L75P	MexR	10839	5	3	No
emrE_R1'_A3C	R83C	MexR	10839	212	6	No
emrE_R1'_A3C	R91H	MexR	10839	24	11	No
emrE_R1'_A3C	R91C	MexR	10839	14	1	No
emrE_R1'_A3C	H107P	MexR	10839	62	56	No
emrE_R1'_A3C	N53D	MexR	10839	2	1	No
emrE_R1'_G10A	R83C	MexR	94	212	1	No
mexC_R1'_A5G	L57P	MexR	51	7	1	No
mexC_R1'_T1A	H107P	MexR	5	62	4	No
mexM_R1'_T11G	L75P	MexR	2686	5	1	No
mexM_R1'_T11G	R83C	MexR	2686	212	1	No
mexM_R1'_T11G	R91H	MexR	2686	24	3	No
mexM_R1'_T11G	R91C	MexR	2686	14	1	No
mexP_R1'_C10T	T69I	MexR	2438	14	4	No
mexP_R1'_C10T	R83C	MexR	2438	212	36	No
mexP_R1'_C10T	R91H	MexR	2438	24	2	No
mexP_R1'_C10T	R91C	MexR	2438	14	5	No
mexV_R1'_C6T	L45P	MexR	9019	3	1	No
mexV_R1'_C6T	T69I	MexR	9019	14	3	No
mexV_R1'_C6T	L75P	MexR	9019	5	3	No
mexV_R1'_C6T	R83C	MexR	9019	212	2	No
mexV_R1'_C6T	R91H	MexR	9019	24	8	No
mexV_R1'_C6T	R91C	MexR	9019	14	1	No
mexV_R1'_C6T	N53D	MexR	9019	2	1	No
mexV_R2'_A3C	R83C	MexR	180	212	1	No
mexX_R1'_T4C	R83C	MexR	213	212	1	No
muxA_R2'_C1T	T69I	MexR	200	14	1	No
muxA_R2'_C1T	R91C	MexR	200	14	1	No
muxA_R2'_T5C	L45P	MexR	9082	3	1	No
muxA_R2'_T5C	L57P	MexR	9082	7	3	No
muxA_R2'_T5C	T69I	MexR	9082	14	1	No
muxA_R2'_T5C	I72N	MexR	9082	1	1	No
muxA_R2'_T5C	L75P	MexR	9082	5	2	No
muxA_R2'_T5C	R83C	MexR	9082	212	3	No
muxA_R2'_T5C	R91H	MexR	9082	24	7	No
muxA_R2'_T5C	R91C	MexR	9082	14	5	No
muxA_R2'_T5C	H107P	MexR	9082	62	54	No
muxA_R2'_T5C	N53D	MexR	9082	2	1	No
pmpM_R1'_G4C	R83C	MexR	594	212	2	No
emrE_R1'_A3C	G46S	MexZ	10839	21	9	No
emrE_R1'_A3C	G195E	MexZ	10839	280	3	No
mexM_R1'_T11G	G46S	MexZ	2686	21	3	No
mexP_R1'_C10T	G46S	MexZ	2438	21	1	No
mexV_R1'_C6T	G46S	MexZ	9019	21	7	No
muxA_R2_G9C	G46S	MexZ	15	21	1	No
muxA_R2'_C1T	G195E	MexZ	200	280	2	No
muxA_R2'_T5C	G46S	MexZ	9082	21	8	No
emrE_R1'_A3C	A186T	NalC	10839	1372	344	No
emrE_R1'_G10A	A186T	NalC	94	1372	3	No
mexA_R1_T2C	A186T	NalC	2	1372	1	Yes
mexA_R3_A9G	A186T	NalC	656	1372	2	Yes
mexA_R3_G5A	A186T	NalC	12	1372	2	Yes
mexE_R1_G7T	A186T	NalC	1	1372	1	No
mexG_R1_C5A	A186T	NalC	13	1372	1	No
mexM_R1'_A3C	A186T	NalC	11	1372	2	No
mexM_R1'_C1T	A186T	NalC	4	1372	2	No
mexP_R1'_C10T	A186T	NalC	2438	1372	93	No
mexV_R1'_C6T	A186T	NalC	9019	1372	274	No
mexV_R2'_A3C	A186T	NalC	180	1372	2	No
mexV_R2'_G2A	A186T	NalC	4	1372	2	No
mexV_R2'_G8A	A186T	NalC	1	1372	1	No
mexX_R1_C9G	A186T	NalC	2	1372	2	No
mexX_R1'_T4C	A186T	NalC	213	1372	2	No
mexX_R1'_T8C	A186T	NalC	3	1372	1	No
muxA_R2'_C3T	A186T	NalC	1	1372	1	No
muxA_R2'_T5C	A186T	NalC	9082	1372	230	No
pmpM_R1'_G4C	A186T	NalC	594	1372	12	No
triA_R1_C10T	A186T	NalC	3	1372	1	No
emrE_R1'_A3C	S32N	NalD	10839	21	12	No
mexM_R1'_T11G	S32N	NalD	2686	21	10	No
mexV_R1'_C6T	S32N	NalD	9019	21	12	No
muxA_R2'_T5C	S32N	NalD	9082	21	12	No
