# Supplementary material for: Mutation Analysis in Regulator DNA-Binding Regions for Antimicrobial Efflux Pumps in 17,000 Pseudomonas aeruginosa Genomes
Source: Microorganisms. 2023 Oct 4;11(10):2486. doi: 10.3390/microorganisms11102486 (PMC10609311; doi:10.3390/microorganisms11102486)
Supplement: Supplementary file 1 [file microorganisms-11-02486-s001.zip › Table_S4.xlsx]

## Sheet: tagisol_biosample_Table_S2
Table S4. ST and geotemporal data of isolates carrying repeat mutations. (NF: not found)
Mutation	Assembly entry	ST	Geographical location	Collection date
emrE_R1_C10T	GCA_003053445.1	ST2853	USA:Florida	2017-06
emrE_R1_C10T	GCA_003053465.1	ST2853	USA:Florida	2017-05
emrE_R1_C10T	GCA_003053485.1	ST2853	USA:Florida	2017-05
emrE_R2_G10A	GCA_001374135.1	ST2730	NF	NF
emrE_R2_G10A	GCA_015738775.1	ST1904	USA: Pittsburgh, Pennsylvania	2016
emrE_R2_G10A	GCA_015767075.1	ST2924	USA: Pittsburgh, Pennsylvania	2017
emrE_R2_G10A	GCA_015737275.1	ST2876	USA: Pittsburgh, Pennsylvania	2017
emrE_R2_G10A	GCA_016011895.1	ST988	USA: Pittsburgh, Pennsylvania	2018
emrE_R2_G10A	GCA_021586935.1	ST314	Singapore	2018
emrE_R2_G10A	GCA_020640835.1	NF	unknown	2020-03
emrE_R2_G10A	GCA_019911305.1	ST3217	China:Hangzhou	2018-06-19
emrE_R2_G10A	GCA_020177095.1	ST988	USA	2019
emrE_R2_G10A	GCA_023912025.1	NF	Netherlands: Utrecht	2018
emrE_R2_G10A	GCA_023909365.1	ST1135	Netherlands: Utrecht	2018
emrE_R2_G10A	GCA_023964655.1	ST907	USA	2019
emrE_R2_G10A	GCA_023991675.1	ST151	USA:Pittsburgh, PA	2020
emrE_R2_G10A	GCA_023991695.1	ST151	USA:Pittsburgh, PA	2020
emrE_R2_G10A	GCA_023991715.1	ST151	USA:Pittsburgh, PA	2021
emrE_R2_G10A	GCA_024482945.1	ST643	Denmark	2018-04-23
emrE_R2_G10A	GCA_000647635.1	ST183	Mexico: Chiapas	NF
emrE_R2_G10A	GCA_003835955.1	ST988	Australia: Hobart	2006-12-15
emrE_R2_G10A	GCA_015766085.1	ST3147	USA: Pittsburgh, Pennsylvania	2017
emrE_R2_G10A	GCA_021668395.1	NF	USA: San Diego, CA	missing
emrE_R2_G10A	GCA_023953055.1	NF	USA	2019
emrE_R2_G10A	GCA_023964435.1	ST151	USA	2019
emrE_R2_G10A	GCA_023964855.1	NF	USA	2018
emrE_R2_G10A	GCA_024319255.1	ST2438	China	2016
emrE_R2_G10A	GCA_025107965.1	NF	USA:MA	2005
emrE_R2_G10A	GCA_000790485.1	NF	USA: Roseburg	2007
emrE_R2_G10A	GCA_000265035.1	ST2438	China	2010-03
emrE_R2_G10A	GCA_900406875.1	ST151	Tanzania	2014-04-10
emrE_R2_G10A	GCA_003691345.1	ST1135	China: Chaoyang	2016-10-30
emrE_R2_G10A	GCA_003840475.1	ST931	Australia: Brisbane	2008
emrE_R2_G10A	GCA_003840545.1	ST907	Australia: Brisbane	2008
emrE_R2_G10A	GCA_003837605.1	NF	India	missing
emrE_R2_G10A	GCA_002021605.1	ST643	Spain:Palma de Mallorca	2005-05-02
emrE_R2_G10A	GCA_003629675.1	ST1049	Estonia	2014
emrE_R2_G10A	GCA_002942045.1	ST931	Australia: Brisbane	2008-02-22
emrE_R2_G10A	GCA_007004495.1	ST1215	USA: Durham, NC	2010
emrE_R2_G10A	GCA_013912695.1	ST931	France: Lille	2003-08-13
emrE_R2_G10A	GCA_003585085.1	ST314	Hong Kong	missing
emrE_R2_G10A	GCA_016344025.1	ST151	USA: Pittsburgh, Pennsylvania	2019
emrE_R2_G10A	GCA_016339865.1	ST1085	USA: Pittsburgh, Pennsylvania	2019
emrE_R2_G10A	GCA_016342945.1	ST907	USA: Pittsburgh, Pennsylvania	2019
emrE_R2_G10A	GCA_016011075.1	NF	USA: Pittsburgh, Pennsylvania	2018
emrE_R2_G10A	GCA_016011095.1	NF	USA: Pittsburgh, Pennsylvania	2018
emrE_R2_G10A	GCA_016012275.1	NF	USA: Pittsburgh, Pennsylvania	2018
emrE_R2_G10A	GCA_016012535.1	NF	USA: Pittsburgh, Pennsylvania	2018
emrE_R2_G10A	GCA_019281315.1	NF	USA: Maine	2019-10-31
emrE_R2_G10A	GCA_021587365.1	ST3439	Singapore	2015
emrE_R2_G10A	GCA_021645585.1	NF	USA	2021-07-12
emrE_R2_G10A	GCA_021669155.1	ST2438	USA: San Diego, CA	missing
emrE_R2_G10A	GCA_021668195.1	ST2438	USA: San Diego, CA	missing
emrE_R2_G10A	GCA_021667315.1	ST2438	USA: San Diego, CA	missing
emrE_R2_G10A	GCA_021708855.1	ST3439	USA:KS	2018
emrE_R2_G10A	GCA_021674655.1	ST314	NF	NF
emrE_R2_G10A	GCA_022341175.1	ST314	China:Beijing	2019-02-01
emrE_R2_G10A	GCA_023908485.1	NF	Netherlands: Utrecht	2018
emrE_R2_G10A	GCA_023908515.1	ST506	Netherlands: Utrecht	2018
emrE_R2_G10A	GCA_023908545.1	NF	Netherlands: Utrecht	2018
emrE_R2_G10A	GCA_023906835.1	ST506	Netherlands: Utrecht	2018
emrE_R2_G10A	GCA_023940105.1	ST988	Saudi Arabia	2019
emrE_R2_G10A	GCA_023952775.1	NF	USA	2019
emrE_R2_G10A	GCA_023947455.1	ST3731	USA	2019
emrE_R2_G10A	GCA_023948215.1	ST643	USA	2019
emrE_R2_G10A	GCA_023946215.1	ST1405	Saudi Arabia	2019
emrE_R2_G10A	GCA_024482305.1	ST643	Denmark	2019-07-23
emrE_R2_G10A	GCA_024369355.1	ST643	Denmark	2019-07-23
emrE_R2_G10A	GCA_023991655.1	ST151	USA:Pittsburgh, PA	2020
emrE_R2_G10A	GCA_023965095.1	NF	USA	2019
emrE_R2_G10A	GCA_024369535.1	ST643	Denmark	2018-05-31
emrE_R2_G10A	GCA_024303245.1	ST643	Denmark	2018-04-23
emrE_R2_G10A	GCA_023991735.1	ST151	USA:Pittsburgh, PA	2021
emrE_R2_G10A	GCA_024439975.1	ST643	Denmark	2019-05-24
emrE_R2_G10A	GCA_024244775.1	ST643	Denmark	2019-05-24
emrE_R2_G10A	GCA_024487825.1	ST643	Denmark	2018-05-31
emrE_R2_G10A	GCA_024656795.1	ST506	USA: Utah	2017-05-02
emrE_R2_G10A	GCA_024649025.1	NF	USA	2017-07-25
emrE_R2_G10A	GCA_025125955.1	NF	USA:TX	2005
emrE_R2_G10A	GCA_025107505.1	ST3439	USA:MA	2005
emrE_R2_G10A	GCA_025107575.1	ST3439	USA:MA	2005
emrE_R2_G10A	GCA_025105065.1	NF	USA:OH	2006
emrE_R2_G10A	GCA_025127455.1	NF	USA:TX	2005
emrE_R2_G10A	GCA_025002165.1	ST1079	Spain	2018
emrE_R2_G10A	GCA_025124175.1	NF	USA:TX	2005
emrE_R2_G10A	GCA_001374035.1	ST2730	NF	NF
emrE_R2_G10A	GCA_001374095.1	ST2730	NF	NF
emrE_R2_G10A	GCA_015734475.1	ST2913	USA: Pittsburgh, Pennsylvania	2017
emrE_R2_G10A	GCA_016089555.1	ST1215	USA: Pittsburgh, Pennsylvania	2018
emrE_R2_G10A	GCA_017153655.1	NF	USA: Pittsburgh, Pennsylvania	2018
emrE_R2_G10A	GCA_021166375.2	ST2438	USA: Chapel Hill, North Carolina	2018-11-15
emrE_R2_G10A	GCA_021651915.1	NF	Australia	2018
emrE_R2_G10A	GCA_021667455.1	ST2438	USA: San Diego, CA	missing
emrE_R2_G10A	GCA_021667515.1	ST2438	USA: San Diego, CA	missing
emrE_R2_G10A	GCA_023947155.1	ST3731	USA	2019
emrE_R2_G10A	GCA_025106395.1	NF	USA:TX	2005
emrE_R2_G10A	GCA_025200845.1	NF	Malaysia: Pahang, Kuantan	2022-02
emrE_R2_T11C	GCA_016339925.1	NF	USA: Pittsburgh, Pennsylvania	2019
emrE_R2_T11C	GCA_016338245.1	NF	USA: Pittsburgh, Pennsylvania	2019
emrE_R1_A1T	GCA_003838605.1	NF	USA: Seattle	missing
emrE_R1_A1T	GCA_013435035.1	NF	missing	missing
emrE_R1_A1T	GCA_013435045.1	NF	missing	missing
emrE_R1_A1T	GCA_013435105.1	NF	missing	missing
emrE_R1_A1T	GCA_013435005.1	NF	missing	missing
emrE_R1_A1T	GCA_021668955.1	NF	USA: San Diego, CA	missing
emrE_R1_A1T	GCA_013435215.1	NF	missing	missing
emrE_R1_A1T	GCA_023945975.1	NF	Saudi Arabia	2019
emrE_R1_A1G	GCA_016090195.1	ST412	USA: Pittsburgh, Pennsylvania	2018
emrE_R1_A1G	GCA_016090155.1	ST412	USA: Pittsburgh, Pennsylvania	2018
emrE_R1_A1G	GCA_015763335.1	ST412	USA: Pittsburgh, Pennsylvania	2018
emrE_R1_A1G	GCA_016090135.1	ST412	USA: Pittsburgh, Pennsylvania	2018
emrE_R1_C2T	GCA_021652295.1	ST3569	Australia	2019
emrE_R1_T8G	GCA_900707805.1	ST1189	Spain	2018
emrE_R2_A3C	GCA_000014625.1	ST253	NF	NF
emrE_R2_A3C	GCA_000520315.1	ST253	USA	2013-03-13
emrE_R2_A3C	GCA_000412475.1	NF	NF	NF
emrE_R2_A3C	GCA_000795905.1	ST233	USA	2012
emrE_R2_A3C	GCA_000790835.1	ST298	Argentina: Victoria	2012
emrE_R2_A3C	GCA_000792965.1	ST253	USA: Detroit	2011
emrE_R2_A3C	GCA_000790065.1	ST308	Spain: Bilbao	2007
emrE_R2_A3C	GCA_000790305.1	ST298	Argentina: Victoria	2007
emrE_R2_A3C	GCA_000797205.1	ST308	Venezuela	2012
emrE_R2_A3C	GCA_000792145.1	ST233	France: Paris	2011
emrE_R2_A3C	GCA_000795635.1	ST446	Portugal	2010
emrE_R2_A3C	GCA_000795665.1	ST233	Romania	2010
emrE_R2_A3C	GCA_000412515.1	NF	NF	NF
emrE_R2_A3C	GCA_000480705.1	ST298	USA	unknown
emrE_R2_A3C	GCA_000480725.1	ST308	USA	unknown
emrE_R2_A3C	GCA_000790265.1	ST319	Argentina: Victoria	2007
emrE_R2_A3C	GCA_000790805.1	ST773	China: Shatin	2008
emrE_R2_A3C	GCA_000790885.1	ST313	France: Besancon	2008
emrE_R2_A3C	GCA_000506805.1	ST313	India: Chennai	2013-09
emrE_R2_A3C	GCA_000988505.1	ST446	Netherlands: Rotterdam	2013-11-06
emrE_R2_A3C	GCA_001373695.1	ST253	NF	NF
emrE_R2_A3C	GCA_001373715.1	ST253	NF	NF
emrE_R2_A3C	GCA_001373735.1	ST253	NF	NF
emrE_R2_A3C	GCA_001454755.1	ST532	USA	1993
emrE_R2_A3C	GCA_001450145.1	ST2046	France	1992
emrE_R2_A3C	GCA_001045515.1	ST313	India: Chennai	2014-11-11
emrE_R2_A3C	GCA_001450925.1	ST532	France	1989
emrE_R2_A3C	GCA_001452405.1	ST532	USA	2005
emrE_R2_A3C	GCA_001452445.1	ST298	USA	2005
emrE_R2_A3C	GCA_001444745.1	NF	not collected	not collected
emrE_R2_A3C	GCA_001451425.1	ST298	USA	2005
emrE_R2_A3C	GCA_001449885.1	ST1591	USA	1995
emrE_R2_A3C	GCA_001452935.1	ST313	Belgium	1998
emrE_R2_A3C	GCA_001375235.1	ST253	NF	NF
emrE_R2_A3C	GCA_001375275.1	ST253	NF	NF
emrE_R2_A3C	GCA_001450675.1	ST298	USA	1995
emrE_R2_A3C	GCA_001374575.1	ST253	NF	NF
emrE_R2_A3C	GCA_001374595.1	ST253	NF	NF
emrE_R2_A3C	GCA_001374615.1	ST253	NF	NF
emrE_R2_A3C	GCA_001454205.1	ST308	USA	1997
emrE_R2_A3C	GCA_001454235.1	ST446	Pakistan	1998
emrE_R2_A3C	GCA_001063795.1	ST532	USA: WA	Unknown
emrE_R2_A3C	GCA_001453405.1	ST253	USA	2005
emrE_R2_A3C	GCA_001375475.1	ST253	NF	NF
emrE_R2_A3C	GCA_001374795.1	ST253	NF	NF
emrE_R2_A3C	GCA_001374815.1	ST253	NF	NF
emrE_R2_A3C	GCA_001451965.1	ST532	USA	2005
emrE_R2_A3C	GCA_001450425.1	ST532	USA	1992
emrE_R2_A3C	GCA_001066615.1	ST308	USA: WA	Unknown
emrE_R2_A3C	GCA_001445005.1	ST253	not collected	not collected
emrE_R2_A3C	GCA_001068165.1	ST298	USA: WA	Unknown
emrE_R2_A3C	GCA_000290555.2	ST298	USA: Chicago	2001
emrE_R2_A3C	GCA_900147005.1	ST313	NF	NF
emrE_R2_A3C	GCA_001874465.1	ST308	USA: Honolulu	2008-06
emrE_R2_A3C	GCA_900146725.1	ST253	NF	NF
emrE_R2_A3C	GCA_900146735.1	ST253	NF	NF
emrE_R2_A3C	GCA_900146745.1	ST253	NF	NF
emrE_R2_A3C	GCA_900146755.1	ST253	NF	NF
emrE_R2_A3C	GCA_900106215.1	ST253	NF	NF
emrE_R2_A3C	GCA_900106235.1	ST253	NF	NF
emrE_R2_A3C	GCA_001632245.1	ST313	not applicable	not collected
emrE_R2_A3C	GCA_001679905.1	ST2343	Brazil	2013-03
emrE_R2_A3C	GCA_001909945.1	ST446	not available	not available
emrE_R2_A3C	GCA_900145045.1	ST253	NF	NF
emrE_R2_A3C	GCA_900145055.1	ST253	NF	NF
emrE_R2_A3C	GCA_900145065.1	ST253	NF	NF
emrE_R2_A3C	GCA_003055295.1	ST253	Brazil: Sao Paulo	1998
emrE_R2_A3C	GCA_002866725.1	ST308	France: Paris	2015-06
emrE_R2_A3C	GCA_900706945.1	ST253	NF	1900
emrE_R2_A3C	GCA_003955025.1	ST620	Unknown	Unknown
emrE_R2_A3C	GCA_003955055.1	ST446	Unknown	Unknown
emrE_R2_A3C	GCA_003975655.1	ST365	Australia: Brisbane	2009
emrE_R2_A3C	GCA_003669925.1	ST233	NF	NF
emrE_R2_A3C	GCA_003669955.1	ST233	NF	NF
emrE_R2_A3C	GCA_003669975.1	ST233	NF	NF
emrE_R2_A3C	GCA_002242775.1	ST308	India: Madurai	2013
emrE_R2_A3C	GCA_003974625.1	NF	Italy: Verona	1997-02-05
emrE_R2_A3C	GCA_003835665.1	NF	United Kingdom: Bristol	2013-05-20
emrE_R2_A3C	GCA_003974095.1	ST575	Germany: Hannover	2005-04-19
emrE_R2_A3C	GCA_003834085.1	ST296	United Kingdom: Nottingham	missing
emrE_R2_A3C	GCA_003834125.1	ST446	United Kingdom: Nottingham	missing
emrE_R2_A3C	GCA_003703685.1	ST1182	USA: New York	2016-11
emrE_R2_A3C	GCA_003703855.1	ST1182	USA: New York	2016-11
emrE_R2_A3C	GCA_003837485.1	ST620	Portugal: Lisbon	2005
emrE_R2_A3C	GCA_003841145.1	ST446	United Kingdom: Nottingham	2012
emrE_R2_A3C	GCA_002976195.1	ST2974	China: Sichuan, Chengdu	2017
emrE_R2_A3C	GCA_002976215.1	ST2974	China: Sichuan, Chengdu	2017
emrE_R2_A3C	GCA_003976945.1	ST207	Australia: Brisbane	2007
emrE_R2_A3C	GCA_002312315.1	ST2503	Canada: Montreal	Unknown
emrE_R2_A3C	GCA_002312335.1	NF	Canada: Montreal	Unknown
emrE_R2_A3C	GCA_004010895.1	ST1182	China: Beijing	2012-10-01
emrE_R2_A3C	GCA_003834885.1	ST308	United Kingdom: Nottingham	2013-05-14
emrE_R2_A3C	GCA_003585165.1	ST532	Hong Kong	missing
emrE_R2_A3C	GCA_003585175.1	ST773	Hong Kong	missing
emrE_R2_A3C	GCA_900455295.1	ST2038	USA: Washington D.C.	1946
emrE_R2_A3C	GCA_003060845.1	ST296	USA: Madison, WI	2018-02-05
emrE_R2_A3C	GCA_003629275.1	ST233	Estonia	2005
emrE_R2_A3C	GCA_003629285.1	NF	Estonia	2004
emrE_R2_A3C	GCA_002134895.1	ST308	Singapore	2015-10-09
emrE_R2_A3C	GCA_002134905.1	ST308	Singapore	2015-10-14
emrE_R2_A3C	GCA_002134915.1	ST308	Singapore	2015-10-07
emrE_R2_A3C	GCA_002136295.1	ST532	Italy: Milano	2013
emrE_R2_A3C	GCA_003632125.1	ST319	Estonia	2012
emrE_R2_A3C	GCA_003632155.1	ST2427	Estonia	2012
emrE_R2_A3C	GCA_003632165.1	ST2427	Estonia	2012
emrE_R2_A3C	GCA_002136535.1	ST532	Italy: Milano	2013
emrE_R2_A3C	GCA_003840305.1	ST253	USA: Seattle	missing
emrE_R2_A3C	GCA_002135795.1	ST233	Italy: Roma	2013
emrE_R2_A3C	GCA_003633175.1	ST2427	Estonia	2012
emrE_R2_A3C	GCA_003633195.1	ST365	Estonia	2012
emrE_R2_A3C	GCA_001722025.1	ST1971	China: Guangxi	2014-01-13
emrE_R2_A3C	GCA_003632395.1	ST253	Estonia	2013
emrE_R2_A3C	GCA_003632405.1	ST253	Estonia	2012
emrE_R2_A3C	GCA_003632415.1	ST253	Estonia	2012
emrE_R2_A3C	GCA_002088215.1	ST532	Australia:Brisbane	2009-03-02
emrE_R2_A3C	GCA_003204395.1	ST446	Brazil: Hospital das Clinicas, Sao Paulo	2015
emrE_R2_A3C	GCA_003968055.1	ST532	USA	2007
emrE_R2_A3C	GCA_003975425.1	ST253	USA: Seattle	missing
emrE_R2_A3C	GCA_008632685.1	ST319	China:Gungdong	2013-08-17
emrE_R2_A3C	GCA_009727325.1	ST308	India	2017
emrE_R2_A3C	GCA_004370615.1	ST253	Canada: Rouyn-Noranda	2014-06-20
emrE_R2_A3C	GCA_013328615.1	ST253	France	2015-10-07
emrE_R2_A3C	GCA_007860265.1	ST253	Ireland	2017
emrE_R2_A3C	GCA_008802515.1	ST253	USA	2019-02-01
emrE_R2_A3C	GCA_006704955.1	ST446	Spain	2008
emrE_R2_A3C	GCA_006704975.1	ST446	Spain	2008
emrE_R2_A3C	GCA_006704985.1	ST446	Spain	2008
emrE_R2_A3C	GCA_009765195.1	ST1182	Lebanon: Beirut	2015-12
emrE_R2_A3C	GCA_004370075.1	ST253	Canada: Chicoutimi	2016
emrE_R2_A3C	GCA_006974045.1	ST253	Brazil: Sao Paulo	2016-06-16
emrE_R2_A3C	GCA_902202835.1	ST446	Indonesia	2014-12-01
emrE_R2_A3C	GCA_902202855.1	ST1182	Indonesia	2014-08-13
emrE_R2_A3C	GCA_009664165.1	ST773	USA:Houston	2017-09-29
emrE_R2_A3C	GCA_004346985.1	ST253	France	2015-06-06
emrE_R2_A3C	GCA_004350435.1	ST2615	Italy: Trento	2017
emrE_R2_A3C	GCA_009025395.1	NF	USA: Hanover NH Dartmouth	2019
emrE_R2_A3C	GCA_900708105.1	NF	Spain	2018
emrE_R2_A3C	GCA_004351825.1	ST308	Italy: Trento	2013
emrE_R2_A3C	GCA_004351835.1	ST446	Italy: Trento	2013
emrE_R2_A3C	GCA_900707645.1	NF	Spain	2018
emrE_R2_A3C	GCA_900707305.1	NF	Spain	2018
emrE_R2_A3C	GCA_900708425.1	ST308	Spain	2018
emrE_R2_A3C	GCA_900707795.1	ST253	Spain	2018
emrE_R2_A3C	GCA_013284915.1	ST233	France: Levallois	2016
emrE_R2_A3C	GCA_013284945.1	ST233	France: Paris	2015
emrE_R2_A3C	GCA_013284955.1	ST233	France: Charenton le Pont	2016
emrE_R2_A3C	GCA_015736845.1	ST298	USA: Pittsburgh, Pennsylvania	2017
emrE_R2_A3C	GCA_013376775.1	ST233	Nigeria: Ibadan	2008
emrE_R2_A3C	GCA_013169215.1	ST308	Colombia:Antioquia, Bello	2015-02-05
emrE_R2_A3C	GCA_013328415.1	ST308	France	2015-10-13
emrE_R2_A3C	GCA_013178845.1	ST319	Spain	2008
emrE_R2_A3C	GCA_013913545.1	ST253	France: Lille	2003-12-15
emrE_R2_A3C	GCA_014040775.1	ST253	France: Lille	missing
emrE_R2_A3C	GCA_013347245.1	ST233	Nigeria: Ikeja	2008
emrE_R2_A3C	GCA_003410705.2	ST446	USA: Chicago, Illinois	2002-04
emrE_R2_A3C	GCA_003441535.1	ST308	Singapore	2014-09
emrE_R2_A3C	GCA_003441555.1	ST308	Singapore	2014-09
emrE_R2_A3C	GCA_003410935.2	ST2406	USA: Chicago, Illinois	2002-02
emrE_R2_A3C	GCA_003411465.2	ST253	USA: Chicago, Illinois	Unknown
emrE_R2_A3C	GCA_003412255.2	ST296	USA: Chicago, Illinois	1999-09
emrE_R2_A3C	GCA_003412285.2	ST253	USA: Chicago, Illinois	1999-10
emrE_R2_A3C	GCA_016009495.1	ST1197	USA: Pittsburgh, Pennsylvania	2019
emrE_R2_A3C	GCA_015738995.1	ST253	USA: Pittsburgh, Pennsylvania	2016
emrE_R2_A3C	GCA_016010195.1	ST253	USA: Pittsburgh, Pennsylvania	2018
emrE_R2_A3C	GCA_016010215.1	ST253	USA: Pittsburgh, Pennsylvania	2018
emrE_R2_A3C	GCA_015739265.1	ST253	USA: Pittsburgh, Pennsylvania	2016
emrE_R2_A3C	GCA_016338285.1	ST253	USA: Pittsburgh, Pennsylvania	2019
emrE_R2_A3C	GCA_016338325.1	ST1712	USA: Pittsburgh, Pennsylvania	2019
emrE_R2_A3C	GCA_016010695.1	ST253	USA: Pittsburgh, Pennsylvania	2018
emrE_R2_A3C	GCA_016010715.1	NF	USA: Pittsburgh, Pennsylvania	2018
emrE_R2_A3C	GCA_016338785.1	ST446	USA: Pittsburgh, Pennsylvania	2019
emrE_R2_A3C	GCA_016343285.1	ST253	USA: Pittsburgh, Pennsylvania	2019
emrE_R2_A3C	GCA_015737025.1	ST532	USA: Pittsburgh, Pennsylvania	2017
emrE_R2_A3C	GCA_016012655.1	ST1197	USA: Pittsburgh, Pennsylvania	2018
emrE_R2_A3C	GCA_016343845.1	ST253	USA: Pittsburgh, Pennsylvania	2019
emrE_R2_A3C	GCA_016339725.1	ST557	USA: Pittsburgh, Pennsylvania	2019
emrE_R2_A3C	GCA_015766585.1	ST313	USA: Pittsburgh, Pennsylvania	2017
emrE_R2_A3C	GCA_015734675.1	ST207	USA: Pittsburgh, Pennsylvania	2017
emrE_R2_A3C	GCA_016341225.1	ST562	USA: Pittsburgh, Pennsylvania	2019
emrE_R2_A3C	GCA_016339005.1	ST253	USA: Pittsburgh, Pennsylvania	2019
emrE_R2_A3C	GCA_016339045.1	ST207	USA: Pittsburgh, Pennsylvania	2019
emrE_R2_A3C	GCA_016091135.1	ST253	USA: Pittsburgh, Pennsylvania	2018
emrE_R2_A3C	GCA_015735145.1	NF	USA: Pittsburgh, Pennsylvania	2017
emrE_R2_A3C	GCA_016091615.1	ST3266	USA: Pittsburgh, Pennsylvania	2018
emrE_R2_A3C	GCA_015734885.1	ST2901	USA: Pittsburgh, Pennsylvania	2017
emrE_R2_A3C	GCA_015734915.1	ST620	USA: Pittsburgh, Pennsylvania	2017
emrE_R2_A3C	GCA_015764535.1	ST207	USA: Pittsburgh, Pennsylvania	2017
emrE_R2_A3C	GCA_016054795.1	ST233	Brazil	2020-07-23
emrE_R2_A3C	GCA_016090215.1	ST2620	USA: Pittsburgh, Pennsylvania	2018
emrE_R2_A3C	GCA_015735375.1	ST446	USA: Pittsburgh, Pennsylvania	2017
emrE_R2_A3C	GCA_016089935.1	ST298	USA: Pittsburgh, Pennsylvania	2018
emrE_R2_A3C	GCA_016091875.1	ST3184	USA: Pittsburgh, Pennsylvania	2018
emrE_R2_A3C	GCA_016091895.1	ST3182	USA: Pittsburgh, Pennsylvania	2018
emrE_R2_A3C	GCA_015317305.1	NF	Portugal: Lisboa	missing
emrE_R2_A3C	GCA_016622445.1	ST446	Greece:Santorini, Kolumbo	2014-06
emrE_R2_A3C	GCA_016792065.1	ST446	United Kingdom: London	2019-05-09
emrE_R2_A3C	GCA_020406555.1	ST1076	China	2016
emrE_R2_A3C	GCA_021586895.1	ST3078	Singapore	2018
emrE_R2_A3C	GCA_017693465.1	ST773	Lebanon: Beirut	2018-08-11
emrE_R2_A3C	GCA_017693575.1	ST233	Lebanon: Beirut	2017-03-12
emrE_R2_A3C	GCA_019165225.1	ST253	USA: Chicago, IL	2008
emrE_R2_A3C	GCA_020640075.1	ST233	unknown	2017-11
emrE_R2_A3C	GCA_020640115.1	ST446	unknown	2018-03
emrE_R2_A3C	GCA_021060605.1	ST313	Spain	2019-01-01
emrE_R2_A3C	GCA_021061355.1	ST865	Spain	2019-01-01
emrE_R2_A3C	GCA_020251555.1	NF	China: Beijing city	2020-11-02
emrE_R2_A3C	GCA_018279245.1	ST233	Lebanon: Beirut	2018-02-16
emrE_R2_A3C	GCA_018966565.1	ST2676	USA	2021
emrE_R2_A3C	GCA_020180665.1	ST3078	Kenya: Nairobi	missing
emrE_R2_A3C	GCA_018457105.1	ST1182	Lebanon: Makassed General Hospital	2017-01-30
emrE_R2_A3C	GCA_019690415.1	ST773	China: Cangzhou	2017
emrE_R2_A3C	GCA_019691095.1	ST773	China: Beijing	2016
emrE_R2_A3C	GCA_019691115.1	ST1182	China: Beijing	2016
emrE_R2_A3C	GCA_019688495.1	ST508	China: Suzhou	2018
emrE_R2_A3C	GCA_019166365.1	ST313	USA: Chicago, IL	Unknown
emrE_R2_A3C	GCA_019173585.1	ST446	Brazil:Sao Paulo,Sao Paulo	2019
emrE_R2_A3C	GCA_020036215.1	ST253	China: Zhejiang	2020-10-21
emrE_R2_A3C	GCA_021441605.1	ST3494	Pakistan	2017
emrE_R2_A3C	GCA_021556535.1	NF	Turkey:Aydin	2020-08-26
emrE_R2_A3C	GCA_021593645.1	ST446	Belgium: Jette	2019-02-19
emrE_R2_A3C	GCA_021588425.1	ST308	Singapore	2015
emrE_R2_A3C	GCA_021603745.1	ST313	Japan:Hiroshima	2020
emrE_R2_A3C	GCA_021603805.1	ST253	Japan:Hiroshima	2020
emrE_R2_A3C	GCA_021585715.1	ST313	Singapore	2016
emrE_R2_A3C	GCA_021589665.1	ST308	Singapore	2013
emrE_R2_A3C	GCA_021591205.1	NF	China	missing
emrE_R2_A3C	GCA_021591265.1	ST557	China	missing
emrE_R2_A3C	GCA_021591445.1	ST508	China	missing
emrE_R2_A3C	GCA_021591565.1	ST1453	China	missing
emrE_R2_A3C	GCA_021591725.1	ST313	China	missing
emrE_R2_A3C	GCA_021585455.1	ST308	Singapore	2015
emrE_R2_A3C	GCA_021592905.1	ST253	Belgium: Jette	2019-08-20
emrE_R2_A3C	GCA_021586435.1	ST308	Singapore	2020
emrE_R2_A3C	GCA_021590745.1	ST773	Singapore	2018
emrE_R2_A3C	GCA_021643705.1	ST253	USA	2021-01-01
emrE_R2_A3C	GCA_021597165.1	ST313	Germany: Tubingen	Missing
emrE_R2_A3C	GCA_021589205.1	ST1076	Singapore	2015
emrE_R2_A3C	GCA_021592685.1	ST253	Belgium: Jette	2019-07-01
emrE_R2_A3C	GCA_021588625.1	ST308	Singapore	2018
emrE_R2_A3C	GCA_021588645.1	ST308	Singapore	2019
emrE_R2_A3C	GCA_021588665.1	ST308	Singapore	2019
emrE_R2_A3C	GCA_021598465.1	ST253	France: Besancon	2017-12
emrE_R2_A3C	GCA_021598505.1	ST253	France: Besancon	2018-06
emrE_R2_A3C	GCA_021645905.1	ST308	USA	2021-07-07
emrE_R2_A3C	GCA_021645965.1	ST308	USA	2021-07-07
emrE_R2_A3C	GCA_021663375.2	ST308	USA	2021
emrE_R2_A3C	GCA_021597145.1	ST253	Germany: Tubingen	Missing
emrE_R2_A3C	GCA_023756725.1	ST532	China	2017
emrE_R2_A3C	GCA_023923925.1	ST253	France: Besancon	2019-02-25
emrE_R2_A3C	GCA_021642745.1	ST298	USA	2019-01-10
emrE_R2_A3C	GCA_021642785.1	ST532	USA	2019-06-03
emrE_R2_A3C	GCA_021597745.1	ST253	France: Besancon	2018-08
emrE_R2_A3C	GCA_021597765.1	ST446	Germany: Tubingen	Missing
emrE_R2_A3C	GCA_021595865.1	ST253	France: Besancon	2018-03
emrE_R2_A3C	GCA_021595885.1	ST3498	France: Besancon	2018-03
emrE_R2_A3C	GCA_021610245.1	ST308	Japan:Hiroshima	2020
emrE_R2_A3C	GCA_021597405.1	ST253	France: Besancon	2018-03
emrE_R2_A3C	GCA_021599225.1	ST253	Germany: Tubingen	Missing
emrE_R2_A3C	GCA_021601105.1	ST253	France: Besancon	2018-06
emrE_R2_A3C	GCA_021614595.1	ST308	USA	2021-09-18
emrE_R2_A3C	GCA_021614615.1	ST308	USA	2021-09-18
emrE_R2_A3C	GCA_021614635.1	ST253	USA	2021-06-01
emrE_R2_A3C	GCA_021595265.1	ST253	France: Besancon	2017-12
emrE_R2_A3C	GCA_021595285.1	ST446	Germany: Tubingen	Missing
emrE_R2_A3C	GCA_021644485.1	ST1076	USA	2021-08-04
emrE_R2_A3C	GCA_021653275.1	ST233	Australia	2020
emrE_R2_A3C	GCA_021598085.1	ST1182	Germany: Tubingen	Missing
emrE_R2_A3C	GCA_021598765.1	ST1229	France: Besancon	2018-03
emrE_R2_A3C	GCA_021645665.1	ST1076	USA	2021-07-14
emrE_R2_A3C	GCA_021645685.1	ST1076	USA	2021-07-14
emrE_R2_A3C	GCA_021652815.1	ST1591	Australia	2018
emrE_R2_A3C	GCA_021604085.1	ST1076	Japan:Hiroshima	2020
emrE_R2_A3C	GCA_021604115.1	ST253	Japan:Hiroshima	2020
emrE_R2_A3C	GCA_021652035.1	ST557	Australia	2019
emrE_R2_A3C	GCA_021585435.1	ST308	Singapore	2015
emrE_R2_A3C	GCA_021585675.1	ST308	Singapore	2015
emrE_R2_A3C	GCA_021707635.1	ST298	Canada: Hamilton, Ontario	2015
emrE_R2_A3C	GCA_021685835.1	ST253	NF	NF
emrE_R2_A3C	GCA_021711775.1	NF	NF	NF
emrE_R2_A3C	GCA_021669115.1	ST532	USA: San Diego, CA	missing
emrE_R2_A3C	GCA_021667915.1	ST207	USA: San Diego, CA	missing
emrE_R2_A3C	GCA_021671735.1	ST308	Singapore	2015-10-14
emrE_R2_A3C	GCA_021671755.1	ST308	Singapore	2015-10-09
emrE_R2_A3C	GCA_021671775.1	ST308	Singapore	2015-06-13
emrE_R2_A3C	GCA_021687255.1	ST308	NF	NF
emrE_R2_A3C	GCA_021670055.1	ST233	France: Besancon	2008-05-14
emrE_R2_A3C	GCA_021670075.1	ST253	Spain	2018-09-04
emrE_R2_A3C	GCA_021670095.1	ST253	Spain	2018-09-04
emrE_R2_A3C	GCA_021671975.1	ST308	Singapore	2016-05-09
emrE_R2_A3C	GCA_021671995.1	ST308	Singapore	2015-11-14
emrE_R2_A3C	GCA_021672015.1	ST308	Singapore	2017-09-26
emrE_R2_A3C	GCA_021686815.1	ST319	NF	NF
emrE_R2_A3C	GCA_021688295.1	ST253	NF	NF
emrE_R2_A3C	GCA_021705955.1	ST773	USA	2019
emrE_R2_A3C	GCA_021709535.1	ST446	NF	NF
emrE_R2_A3C	GCA_021691215.1	ST773	USA	2021
emrE_R2_A3C	GCA_021680375.1	ST313	Slovenia	2014
emrE_R2_A3C	GCA_021693215.1	ST253	NF	NF
emrE_R2_A3C	GCA_021669835.1	ST308	USA	2019
emrE_R2_A3C	GCA_021686315.1	ST253	NF	NF
emrE_R2_A3C	GCA_021711275.1	ST446	NF	NF
emrE_R2_A3C	GCA_021706895.1	ST253	Canada: Hamilton, Ontario	2016
emrE_R2_A3C	GCA_021709275.1	ST773	NF	NF
emrE_R2_A3C	GCA_021687815.1	ST308	NF	NF
emrE_R2_A3C	GCA_021693715.1	ST446	USA: Boston	2013-10-19
emrE_R2_A3C	GCA_021693735.1	ST446	USA: Boston	2013-10-19
emrE_R2_A3C	GCA_021693755.1	ST446	USA: Boston	2013-10-19
emrE_R2_A3C	GCA_021696315.1	ST446	USA: Boston	2013-10-19
emrE_R2_A3C	GCA_021706395.1	ST296	Canada: Hamilton, Ontario	2015
emrE_R2_A3C	GCA_021707135.1	ST253	Canada: Hamilton, Ontario	2016
emrE_R2_A3C	GCA_021707155.1	ST2683	Canada: Hamilton, Ontario	2015
emrE_R2_A3C	GCA_021692415.1	ST207	NF	NF
emrE_R2_A3C	GCA_021692475.1	ST253	NF	NF
emrE_R2_A3C	GCA_021687055.1	ST319	NF	NF
emrE_R2_A3C	GCA_021682575.1	ST253	Switzerland: Basel, Kantonsspital	2017-01-09
emrE_R2_A3C	GCA_021657035.1	ST296	Australia	2018
emrE_R2_A3C	GCA_021700335.1	ST446	USA: Boston	2013-10-09
emrE_R2_A3C	GCA_021700375.1	ST446	USA: Boston	2013-10-09
emrE_R2_A3C	GCA_021667195.1	ST233	USA: San Diego, CA	missing
emrE_R2_A3C	GCA_021690435.1	ST207	NF	NF
emrE_R2_A3C	GCA_021707355.1	ST298	Canada: Hamilton, Ontario	2015
emrE_R2_A3C	GCA_021700575.1	ST446	USA: Boston	2013-10-09
emrE_R2_A3C	GCA_021700595.1	ST446	USA: Boston	2013-10-09
emrE_R2_A3C	GCA_021700615.1	ST446	USA: Boston	2013-10-09
emrE_R2_A3C	GCA_021705435.1	ST446	USA: Boston	2013-10-19
emrE_R2_A3C	GCA_021711615.1	ST1197	NF	NF
emrE_R2_A3C	GCA_021694295.1	ST446	USA: Boston	2013-10-19
emrE_R2_A3C	GCA_021666695.1	ST773	USA	2018
emrE_R2_A3C	GCA_021658575.1	ST296	Australia	2019
emrE_R2_A3C	GCA_021662895.1	ST253	Denmark	2018
emrE_R2_A3C	GCA_021708815.1	NF	Australia	2017
emrE_R2_A3C	GCA_021680835.1	ST508	Slovenia	2014
emrE_R2_A3C	GCA_021657295.1	ST446	Australia	2018
emrE_R2_A3C	GCA_021656175.1	ST233	Australia	2018
emrE_R2_A3C	GCA_021665675.1	ST253	USA	2020
emrE_R2_A3C	GCA_021674575.1	ST233	NF	NF
emrE_R2_A3C	GCA_021659515.1	ST620	Australia	2019
emrE_R2_A3C	GCA_021666915.1	ST233	USA	2020
emrE_R2_A3C	GCA_021663115.1	ST253	Denmark	2018
emrE_R2_A3C	GCA_021662635.1	ST319	Denmark	2018
emrE_R2_A3C	GCA_021752625.1	ST253	USA	2021-10-10
emrE_R2_A3C	GCA_022686225.2	ST2676	USA	2021
emrE_R2_A3C	GCA_022687525.2	ST2676	USA	2021
emrE_R2_A3C	GCA_023717975.1	ST233	China: Chengdu	2020-10-27
emrE_R2_A3C	GCA_022376415.1	ST233	USA	2022
emrE_R2_A3C	GCA_022376565.1	ST233	USA	2022
emrE_R2_A3C	GCA_022376715.1	ST233	USA	2021
emrE_R2_A3C	GCA_023806265.1	NF	China:Shanghai	2021-09-23
emrE_R2_A3C	GCA_022555975.1	ST499	Russia: Moscow	2020-01-21
emrE_R2_A3C	GCA_022985335.1	ST298	USA	2018-01-17
emrE_R2_A3C	GCA_022985475.1	ST308	USA	2018-01-17
emrE_R2_A3C	GCA_021891775.1	ST253	Czech Republic	2015
emrE_R2_A3C	GCA_022015855.1	ST253	Greece	2018
emrE_R2_A3C	GCA_023572225.1	ST773	Brazil	2020
emrE_R2_A3C	GCA_022958515.1	NF	USA	2022-02-28
emrE_R2_A3C	GCA_023904735.1	ST319	Israel	2015
emrE_R2_A3C	GCA_023520735.1	ST532	USA:Chicago	2020-06
emrE_R2_A3C	GCA_022915895.1	ST308	USA	2022-02-21
emrE_R2_A3C	GCA_022915915.1	ST308	USA	2022-02-25
emrE_R2_A3C	GCA_023360775.1	ST773	USA	2022
emrE_R2_A3C	GCA_023907165.1	ST508	Netherlands: Utrecht	2018
emrE_R2_A3C	GCA_023911305.1	ST575	Netherlands: Utrecht	2018
emrE_R2_A3C	GCA_023779105.1	ST2483	Thailand: Chonburi	2017-09-22
emrE_R2_A3C	GCA_023918245.1	ST298	France: Besancon	2019-03-25
emrE_R2_A3C	GCA_023918305.1	ST1158	Germany: Goerlitz	missing
emrE_R2_A3C	GCA_023905465.1	ST253	Netherlands: Utrecht	2018
emrE_R2_A3C	GCA_023905475.1	ST253	Netherlands: Utrecht	2018
emrE_R2_A3C	GCA_023905485.1	ST253	Netherlands: Utrecht	2018
emrE_R2_A3C	GCA_022988565.1	ST298	USA	2017-12-19
emrE_R2_A3C	GCA_023904195.1	ST233	Saudi Arabia:Riyadh	2018-11-12
emrE_R2_A3C	GCA_023500025.1	ST298	Not collected	Not collected
emrE_R2_A3C	GCA_023675245.1	ST446	Australia:Queensland	2020-04-13
emrE_R2_A3C	GCA_023908385.1	ST620	Netherlands: Utrecht	2018
emrE_R2_A3C	GCA_023913225.1	ST253	Netherlands: Utrecht	2018
emrE_R2_A3C	GCA_023913265.1	ST253	Netherlands: Utrecht	2018
emrE_R2_A3C	GCA_023914585.1	NF	Mexico	2016
emrE_R2_A3C	GCA_023699545.1	ST532	USA:Chicago	2020-08
emrE_R2_A3C	GCA_023905945.1	ST773	Netherlands: Utrecht	2018
emrE_R2_A3C	GCA_023937145.1	ST446	USA	2019
emrE_R2_A3C	GCA_023918045.1	ST773	France: Besancon	2019-09-19
emrE_R2_A3C	GCA_023948295.1	ST233	Germany: Frankfurt	missing
emrE_R2_A3C	GCA_023948335.1	ST508	USA	2019
emrE_R2_A3C	GCA_023934285.1	ST308	France: Besancon	2019-07-29
emrE_R2_A3C	GCA_023916105.1	ST253	Germany: Hannover	missing
emrE_R2_A3C	GCA_023959495.1	ST773	Saudi Arabia	2019
emrE_R2_A3C	GCA_023950955.1	ST508	China	2019
emrE_R2_A3C	GCA_023933025.1	ST253	United Kingdom	2010-12-19
emrE_R2_A3C	GCA_023943415.1	ST308	France: Besancon	2019-04-08
emrE_R2_A3C	GCA_023937585.1	ST253	France: Besancon	2019-03-11
emrE_R2_A3C	GCA_023937605.1	ST308	France: Besancon	2019-03-11
emrE_R2_A3C	GCA_023937625.1	ST253	France: Besancon	2019-01-22
emrE_R2_A3C	GCA_023935925.1	ST308	France: Besancon	2019-01-28
emrE_R2_A3C	GCA_023928385.1	ST253	United Kingdom	2010-07-08
emrE_R2_A3C	GCA_023928395.1	ST253	United Kingdom	2010-07-08
emrE_R2_A3C	GCA_023917205.1	ST313	Germany: Freiburg	missing
emrE_R2_A3C	GCA_023917245.1	ST313	Germany: Freiburg	missing
emrE_R2_A3C	GCA_023939025.1	ST1197	USA	2019
emrE_R2_A3C	GCA_023939045.1	ST253	USA	2019
emrE_R2_A3C	GCA_023939065.1	ST253	USA	2019
emrE_R2_A3C	GCA_023947615.1	ST207	USA	2019
emrE_R2_A3C	GCA_023929365.1	ST253	United Kingdom	2010-05-21
emrE_R2_A3C	GCA_023935045.1	ST253	France: Besancon	2019-09-16
emrE_R2_A3C	GCA_023935065.1	ST308	France: Besancon	2019-03-18
emrE_R2_A3C	GCA_023935085.1	ST253	France: Besancon	2019-03-25
emrE_R2_A3C	GCA_023928875.1	ST253	United Kingdom	2009-07-29
emrE_R2_A3C	GCA_023928905.1	ST253	United Kingdom	2009-07-29
emrE_R2_A3C	GCA_023928925.1	ST253	United Kingdom	2009-07-29
emrE_R2_A3C	GCA_023950015.1	ST207	China	2019
emrE_R2_A3C	GCA_023933495.1	ST620	United Kingdom	2009-07-14
emrE_R2_A3C	GCA_023933505.1	ST620	United Kingdom	2009-07-14
emrE_R2_A3C	GCA_023933545.1	ST620	United Kingdom	2009-07-14
emrE_R2_A3C	GCA_023942455.1	ST514	China	2019
emrE_R2_A3C	GCA_023942475.1	ST514	China	2019
emrE_R2_A3C	GCA_023943175.1	ST313	USA	2019
emrE_R2_A3C	GCA_023945415.1	ST532	France: Besancon	2019-02-04
emrE_R2_A3C	GCA_023941485.1	ST253	France: Besancon	2019-02-20
emrE_R2_A3C	GCA_023922365.1	ST308	France: Besancon	2019-06-17
emrE_R2_A3C	GCA_023948815.1	ST446	USA	2019
emrE_R2_A3C	GCA_023953755.1	ST308	USA	2019
emrE_R2_A3C	GCA_023964635.1	ST253	USA	2019
emrE_R2_A3C	GCA_023960015.1	ST1076	China	2019
emrE_R2_A3C	GCA_023939325.1	ST308	France: Besancon	2019-04-01
emrE_R2_A3C	GCA_023957495.1	ST446	USA	2019
emrE_R2_A3C	GCA_023957585.1	ST253	USA	2019
emrE_R2_A3C	GCA_023940735.1	ST298	USA	2019
emrE_R2_A3C	GCA_023940755.1	ST308	Singapore	2019
emrE_R2_A3C	GCA_023940775.1	ST308	Singapore	2019
emrE_R2_A3C	GCA_023937365.1	ST253	Germany: Frankfurt	missing
emrE_R2_A3C	GCA_023923745.1	ST253	France: Besancon	2019-10-28
emrE_R2_A3C	GCA_023959055.1	ST446	USA	2019
emrE_R2_A3C	GCA_023918525.1	ST2128	France: Besancon	2019-08-26
emrE_R2_A3C	GCA_023951695.1	ST233	Argentina	2019
emrE_R2_A3C	GCA_023940485.1	ST253	France: Besancon	2019-02-11
emrE_R2_A3C	GCA_023921565.1	ST298	France: Besancon	2019-02-04
emrE_R2_A3C	GCA_023921585.1	ST308	France: Besancon	2019-08-05
emrE_R2_A3C	GCA_023941715.1	NF	Singapore	2019
emrE_R2_A3C	GCA_023941735.1	ST308	Singapore	2019
emrE_R2_A3C	GCA_023938105.1	ST308	France: Besancon	2019-08-19
emrE_R2_A3C	GCA_023949255.1	ST313	Germany: Freiburg	missing
emrE_R2_A3C	GCA_023949295.1	ST508	Lebanon	2019
emrE_R2_A3C	GCA_023923485.1	ST532	France: Besancon	2019-02-20
emrE_R2_A3C	GCA_023923505.1	ST253	France: Besancon	2019-02-20
emrE_R2_A3C	GCA_023941695.1	ST313	Singapore	2019
emrE_R2_A3C	GCA_023942175.1	NF	USA	2019
emrE_R2_A3C	GCA_023919945.1	ST253	France: Besancon	2019-06-03
emrE_R2_A3C	GCA_023919955.1	ST253	France: Besancon	2019-06-03
emrE_R2_A3C	GCA_023918985.1	ST253	France: Besancon	2019-03-25
emrE_R2_A3C	GCA_023919025.1	ST253	France: Besancon	2019-03-25
emrE_R2_A3C	GCA_023941015.1	ST233	Singapore	2019
emrE_R2_A3C	GCA_023935365.1	ST1076	France: Besancon	2019-06-11
emrE_R2_A3C	GCA_023936165.1	ST308	Germany: Leipzig	missing
emrE_R2_A3C	GCA_023938565.1	ST253	France: Besancon	2019-02-04
emrE_R2_A3C	GCA_023944655.1	ST446	USA	2019
emrE_R2_A3C	GCA_023944695.1	ST253	USA	2019
emrE_R2_A3C	GCA_023920465.1	ST308	France: Besancon	2019-07-01
emrE_R2_A3C	GCA_023921825.1	ST1076	France: Besancon	2019-08-19
emrE_R2_A3C	GCA_023921845.1	ST253	France: Besancon	2019-08-24
emrE_R2_A3C	GCA_023922605.1	ST308	France: Besancon	2019-08-19
emrE_R2_A3C	GCA_023922645.1	ST253	France: Besancon	2019-09-02
emrE_R2_A3C	GCA_023946655.1	ST308	Saudi Arabia	2019
emrE_R2_A3C	GCA_023937845.1	ST308	France: Besancon	2019-06-24
emrE_R2_A3C	GCA_023937865.1	ST1076	France: Besancon	2019-07-01
emrE_R2_A3C	GCA_023923945.1	ST253	France: Besancon	2019-02-25
emrE_R2_A3C	GCA_023918745.1	ST298	France: Besancon	2019-03-11
emrE_R2_A3C	GCA_023918785.1	ST253	France: Besancon	2019-03-11
emrE_R2_A3C	GCA_023938325.1	ST253	France: Besancon	2019-09-02
emrE_R2_A3C	GCA_023938345.1	ST1076	France: Besancon	2019-09-16
emrE_R2_A3C	GCA_023922845.1	ST308	France: Besancon	2019-10-14
emrE_R2_A3C	GCA_023922865.1	ST308	France: Besancon	2019-09-16
emrE_R2_A3C	GCA_023922885.1	ST308	France: Besancon	2019-09-16
emrE_R2_A3C	GCA_023920785.1	ST308	France: Besancon	2019-07-08
emrE_R2_A3C	GCA_023923985.1	ST308	France: Besancon	2019-07-25
emrE_R2_A3C	GCA_023928625.1	ST253	United Kingdom	2010-04-29
emrE_R2_A3C	GCA_023928865.1	ST253	United Kingdom	2009-07-29
emrE_R2_A3C	GCA_023927405.1	ST532	France: Besancon	2019-05-13
emrE_R2_A3C	GCA_024127605.1	ST508	Czech Republic: Moravia	2020
emrE_R2_A3C	GCA_024127635.1	ST508	Czech Republic: Moravia	2020
emrE_R2_A3C	GCA_024353325.1	ST788	Denmark	2018-06-11
emrE_R2_A3C	GCA_024353525.1	ST1971	China: Nanning	2014-03-07
emrE_R2_A3C	GCA_023962235.1	ST2375	China	2019
emrE_R2_A3C	GCA_024375405.1	ST308	USA	2022
emrE_R2_A3C	GCA_023963655.1	ST555	USA	2019
emrE_R2_A3C	GCA_023993475.1	ST233	Saudi Arabia:Riyadh	2018-03-26
emrE_R2_A3C	GCA_024481245.1	ST313	Denmark	2018-02-10
emrE_R2_A3C	GCA_024481265.1	ST313	Denmark	2018-01-26
emrE_R2_A3C	GCA_024363735.1	ST308	Denmark	2018-07-31
emrE_R2_A3C	GCA_024487905.1	ST788	Denmark	2018-05-23
emrE_R2_A3C	GCA_024488385.1	ST308	Denmark	2018-07-02
emrE_R2_A3C	GCA_024488445.1	ST308	Denmark	2018-05-31
emrE_R2_A3C	GCA_023963875.1	ST319	USA	2019
emrE_R2_A3C	GCA_023995335.1	ST773	Nepal	2018
emrE_R2_A3C	GCA_023997135.1	NF	USA: Pittsburgh	2015-06-03
emrE_R2_A3C	GCA_024301245.1	ST313	Denmark	2018-01-26
emrE_R2_A3C	GCA_023955795.1	ST446	USA	2018
emrE_R2_A3C	GCA_023957455.1	ST532	USA	2019
emrE_R2_A3C	GCA_024004515.1	ST3069	Australia: Sunshine Coast	2021
emrE_R2_A3C	GCA_024482925.1	ST788	Denmark	2018-06-11
emrE_R2_A3C	GCA_023960985.1	NF	Colombia	2019
emrE_R2_A3C	GCA_024352265.1	ST1971	China: Nanning	2014-03-03
emrE_R2_A3C	GCA_024324715.1	ST1480	China	2016
emrE_R2_A3C	GCA_024352245.1	ST233	Germany	2015
emrE_R2_A3C	GCA_025104165.1	ST308	USA:PA	2007
emrE_R2_A3C	GCA_900005845.1	ST253	NF	NF
emrE_R2_A3C	GCA_024648945.1	NF	USA	2017-07-25
emrE_R2_A3C	GCA_025131715.1	ST319	USA:OH	2007
emrE_R2_A3C	GCA_024833065.1	ST233	Germany: Frankfurt am Main	2016-02-18
emrE_R2_A3C	GCA_025125075.1	ST308	USA:PA	2007
emrE_R2_A3C	GCA_025108005.1	ST308	USA:DE	2005
emrE_R2_A3C	GCA_024832475.1	ST308	Germany: Frankfurt am Main	2017-06-21
emrE_R2_A3C	GCA_024851045.1	ST253	USA: Pasadena, CA	2020-03-11
emrE_R2_A3C	GCA_024851085.1	ST253	USA: Pasadena, CA	2020-03-11
emrE_R2_A3C	GCA_024851105.1	ST253	USA: Pasadena, CA	2020-03-11
emrE_R2_A3C	GCA_025125555.1	ST319	USA:OH	2007
emrE_R2_A3C	GCA_024738785.1	ST308	France: Besancon	2019-10-17
emrE_R2_A3C	GCA_024838025.1	ST298	Germany: Frankfurt am Main	2015-03-18
emrE_R2_A3C	GCA_025126775.1	ST298	USA:PA	2005
emrE_R2_A3C	GCA_024832745.1	ST298	Germany: Frankfurt am Main	2016-01-02
emrE_R2_A3C	GCA_025236545.1	ST253	China: Shanghai	2020
emrE_R2_A3C	GCA_024649165.1	NF	USA	2017-07-25
emrE_R2_A3C	GCA_024833765.1	ST298	Germany: Frankfurt am Main	2015-08-05
emrE_R2_A3C	GCA_024833785.1	ST233	Germany: Frankfurt am Main	2015-09-26
emrE_R2_A3C	GCA_025129415.1	NF	USA:PA	2006
emrE_R2_A3C	GCA_025002045.1	ST2615	Spain	2018
emrE_R2_A3C	GCA_024534655.1	ST253	USA	2020-04-24
emrE_R2_A3C	GCA_024534675.1	ST253	USA	2020-02-06
emrE_R2_A3C	GCA_024534695.1	ST253	USA	2018-03-29
emrE_R2_A3C	GCA_025124115.1	ST1229	USA:TX	2006
emrE_R2_A3C	GCA_025003625.1	ST308	Spain	2018
emrE_R2_A3C	GCA_025001845.1	ST308	Spain	2018
emrE_R2_A3C	GCA_025003865.1	ST253	Spain	2018
emrE_R2_A3C	GCA_025003325.1	ST446	Spain	2018
emrE_R2_A3C	GCA_025005105.1	ST253	Spain	2018
emrE_R2_A3C	GCA_025004405.1	ST2049	Spain	2018
emrE_R2_A3C	GCA_000404265.1	ST253	NF	NF
emrE_R2_A3C	GCA_000611975.2	ST298	NF	NF
emrE_R2_A3C	GCA_000789785.1	ST253	France: Nantes	2006
emrE_R2_A3C	GCA_000790585.1	ST253	Spain: Madrid	2011
emrE_R2_A3C	GCA_000790605.1	ST865	Spain: Santander	2007
emrE_R2_A3C	GCA_000791365.1	ST2724	Colombia: Bogota	2011
emrE_R2_A3C	GCA_000791385.1	ST298	Colombia: Bogota	2012
emrE_R2_A3C	GCA_000792395.1	ST319	China: Hong Kong	2012
emrE_R2_A3C	GCA_000792425.1	ST1076	China: Shatin	2010
emrE_R2_A3C	GCA_000793205.1	ST2476	China: Beijing	2012
emrE_R2_A3C	GCA_000794025.1	ST233	China: Hong Kong	2009
emrE_R2_A3C	GCA_000793245.1	ST313	France: Nantes	2012
emrE_R2_A3C	GCA_000793415.1	ST319	Germany: Heidelberg	2004
emrE_R2_A3C	GCA_001373915.1	ST253	NF	NF
emrE_R2_A3C	GCA_001373935.1	ST253	NF	NF
emrE_R2_A3C	GCA_001373955.1	ST253	NF	NF
emrE_R2_A3C	GCA_001375015.1	ST253	NF	NF
emrE_R2_A3C	GCA_001375035.1	ST253	NF	NF
emrE_R2_A3C	GCA_001375055.1	ST253	NF	NF
emrE_R2_A3C	GCA_001374995.1	ST253	NF	NF
emrE_R2_A3C	GCA_001375215.1	ST253	NF	NF
emrE_R2_A3C	GCA_001375395.1	ST253	NF	NF
emrE_R2_A3C	GCA_001452155.1	ST313	USA	2005
emrE_R2_A3C	GCA_001451145.1	ST253	France	1993
emrE_R2_A3C	GCA_001454065.1	ST319	Turkey	1997
emrE_R2_A3C	GCA_001722045.1	ST1971	China: Guangxi	2014-03-10
emrE_R2_A3C	GCA_001750205.1	NF	China: Guangzhou, Guangdong	2013-08-20
emrE_R2_A3C	GCA_002104595.1	ST308	Singapore	2015-04-11
emrE_R2_A3C	GCA_002134885.1	ST308	Singapore	2015-03-22
emrE_R2_A3C	GCA_002134965.1	ST308	Singapore	2015-10-09
emrE_R2_A3C	GCA_002325945.1	ST253	USA: Evanston, Illinois	2015-10
emrE_R2_A3C	GCA_002263575.1	ST313	Pacific Ocean	2004-05-01
emrE_R2_A3C	GCA_002300535.1	NF	Brazil: Sao Paulo	2017-03
emrE_R2_A3C	GCA_002312295.1	ST2503	Canada: Montreal	Unknown
emrE_R2_A3C	GCA_002330505.1	ST253	USA: Chicago, Illinois	2016-10-25
emrE_R2_A3C	GCA_002330255.1	ST207	USA: St. Charles, Illinois	2016-08-07
emrE_R2_A3C	GCA_002331985.1	ST253	USA: N. Brookville, Ohio	2016-08-11
emrE_R2_A3C	GCA_002332065.1	ST308	USA: Chicago, Illinois	2016-08-02
emrE_R2_A3C	GCA_002724075.1	ST1076	USA: New York, NY	2012
emrE_R2_A3C	GCA_002812825.1	ST319	USA: New York	2014-12-09
emrE_R2_A3C	GCA_002866785.1	ST233	France: Paris	2015-06
emrE_R2_A3C	GCA_003340635.1	ST313	Russia:Moscow	2018
emrE_R2_A3C	GCA_003412225.2	ST207	USA: Chicago, Illinois	1999-09
emrE_R2_A3C	GCA_003441515.1	ST308	Singapore	2014-09
emrE_R2_A3C	GCA_003585205.1	ST253	Hong Kong	missing
emrE_R2_A3C	GCA_003632185.1	ST2427	Estonia	2012
emrE_R2_A3C	GCA_003836135.1	ST773	South Korea: Seoul	2004
emrE_R2_A3C	GCA_003840605.1	ST788	Australia: Brisbane	2007
emrE_R2_A3C	GCA_003954355.1	ST773	Unknown	Unknown
emrE_R2_A3C	GCA_003969725.1	ST207	USA	2010
emrE_R2_A3C	GCA_003969735.1	ST253	USA	2013
emrE_R2_A3C	GCA_003954425.1	ST298	Unknown	Unknown
emrE_R2_A3C	GCA_003968385.1	ST2865	USA	2013
emrE_R2_A3C	GCA_003975105.1	ST1330	Thailand: Bangkok	2013
emrE_R2_A3C	GCA_004351555.1	ST298	Italy: Trento	2014
emrE_R2_A3C	GCA_004054045.1	ST3078	Brazil: Recife	2016
emrE_R2_A3C	GCA_003629245.1	ST233	Estonia	2005
emrE_R2_A3C	GCA_003632355.1	ST253	Estonia	2014
emrE_R2_A3C	GCA_006704445.1	ST446	USA: Chicago, Illinois	2007-11
emrE_R2_A3C	GCA_006704465.1	ST298	USA: Chicago, Illinois	2007-09
emrE_R2_A3C	GCA_006704475.1	ST298	USA: Chicago, Illinois	2007-08
emrE_R2_A3C	GCA_004374425.1	NF	Canada: Montreal	2011-05-25
emrE_R2_A3C	GCA_006704685.1	ST446	USA: Chicago, Illinois	2018-06
emrE_R2_A3C	GCA_006704695.1	ST298	USA: Chicago, Illinois	2017-07
emrE_R2_A3C	GCA_006704735.1	ST446	USA: Chicago, Illinois	2018-04
emrE_R2_A3C	GCA_009299685.1	ST296	Lebanon: Beirut	2015-05
emrE_R2_A3C	GCA_006704485.1	ST446	USA: Chicago, Illinois	2007-07
emrE_R2_A3C	GCA_006704675.1	ST446	USA: Schaumburg, Illinois	2017-07
emrE_R2_A3C	GCA_006704765.1	ST446	USA: Chicago, Illinois	2018-04
emrE_R2_A3C	GCA_006704945.1	ST446	Spain	2008
emrE_R2_A3C	GCA_006704995.1	ST446	Spain	2008
emrE_R2_A3C	GCA_007860275.1	ST253	Ireland	2017
emrE_R2_A3C	GCA_011683035.1	ST313	China: Beijing	2017-12-21
emrE_R2_A3C	GCA_011683045.1	ST1971	China: Beijing	2018-01-20
emrE_R2_A3C	GCA_011683055.1	ST1971	China: Beijing	2018-02-02
emrE_R2_A3C	GCA_013284895.1	ST233	France: Bobigny	2017
emrE_R2_A3C	GCA_013434365.1	ST1209	missing	missing
emrE_R2_A3C	GCA_013434375.1	ST1209	missing	missing
emrE_R2_A3C	GCA_013913045.1	ST319	France: Lille	2003-08-18
emrE_R2_A3C	GCA_014217315.1	ST1197	China: Shandong	2019-09-18
emrE_R2_A3C	GCA_015735645.1	ST308	USA: Pittsburgh, Pennsylvania	2017
emrE_R2_A3C	GCA_015734615.1	ST253	USA: Pittsburgh, Pennsylvania	2017
emrE_R2_A3C	GCA_015737015.1	ST1182	USA: Pittsburgh, Pennsylvania	2017
emrE_R2_A3C	GCA_015766555.1	ST308	USA: Pittsburgh, Pennsylvania	2017
emrE_R2_A3C	GCA_016011435.1	ST253	USA: Pittsburgh, Pennsylvania	2018
emrE_R2_A3C	GCA_016056035.1	ST233	Brazil	2019-06-01
emrE_R2_A3C	GCA_006704385.1	ST298	USA: Chicago, Illinois	2007-11
emrE_R2_A3C	GCA_007954165.1	ST308	USA	1991
emrE_R2_A3C	GCA_013169155.1	ST308	Colombia:Antioquia, Bello	2014-12-20
emrE_R2_A3C	GCA_016338045.1	ST1158	USA: Pittsburgh, Pennsylvania	2019
emrE_R2_A3C	GCA_016339245.1	NF	USA: Pittsburgh, Pennsylvania	2019
emrE_R2_A3C	GCA_016337785.1	ST253	USA: Pittsburgh, Pennsylvania	2019
emrE_R2_A3C	GCA_016338265.1	ST1712	USA: Pittsburgh, Pennsylvania	2019
emrE_R2_A3C	GCA_016340725.1	ST298	USA: Pittsburgh, Pennsylvania	2019
emrE_R2_A3C	GCA_016341445.1	NF	USA: Pittsburgh, Pennsylvania	2019
emrE_R2_A3C	GCA_019084125.1	ST3069	USA	2016-06-15
emrE_R2_A3C	GCA_019166605.1	ST532	USA: Chicago, IL	2017
emrE_R2_A3C	GCA_019281695.1	ST207	USA: Maine	2019-11-17
emrE_R2_A3C	GCA_019281715.1	ST253	USA: Maine	2020-03-03
emrE_R2_A3C	GCA_019281655.1	ST253	USA: Maine	2020-04-05
emrE_R2_A3C	GCA_019430315.1	ST233	Russia: Moscow	2017
emrE_R2_A3C	GCA_019687505.1	ST1971	China: Suzhou	2015
emrE_R2_A3C	GCA_019800405.1	ST2683	Germany	missing
emrE_R2_A3C	GCA_019909345.1	ST1076	China:Hangzhou	2018-12-25
emrE_R2_A3C	GCA_020036175.1	ST1076	China: Zhejiang	2019-11-10
emrE_R2_A3C	GCA_016341405.1	NF	USA: Pittsburgh, Pennsylvania	2019
emrE_R2_A3C	GCA_016343025.1	NF	USA: Pittsburgh, Pennsylvania	2019
emrE_R2_A3C	GCA_020640335.1	ST308	unknown	2018-01
emrE_R2_A3C	GCA_021590145.1	ST308	Singapore	2019
emrE_R2_A3C	GCA_021588365.1	ST308	Singapore	2015
emrE_R2_A3C	GCA_021588605.1	ST308	Singapore	2018
emrE_R2_A3C	GCA_021596335.1	ST253	France: Besancon	2017-11
emrE_R2_A3C	GCA_021595245.1	ST313	France: Besancon	2018-03
emrE_R2_A3C	GCA_021598005.1	ST446	Germany: Tubingen	Missing
emrE_R2_A3C	GCA_021598745.1	ST253	France: Besancon	2018-06
emrE_R2_A3C	GCA_021614395.1	ST308	USA	2021-08-28
emrE_R2_A3C	GCA_021627875.1	ST233	USA	2020
emrE_R2_A3C	GCA_021642145.1	ST308	USA	2020
emrE_R2_A3C	GCA_021643185.1	ST308	USA	2021-09-01
emrE_R2_A3C	GCA_021643665.1	ST308	USA	2021-01-01
emrE_R2_A3C	GCA_021657795.1	ST865	Australia	2018
emrE_R2_A3C	GCA_021660855.1	ST308	USA	2021-06-11
emrE_R2_A3C	GCA_021584935.1	ST308	Singapore	2014
emrE_R2_A3C	GCA_021668095.1	ST253	USA: San Diego, CA	missing
emrE_R2_A3C	GCA_021668335.1	ST1596	USA: San Diego, CA	missing
emrE_R2_A3C	GCA_021671495.1	ST308	Singapore	2018-01-14
emrE_R2_A3C	GCA_021671515.1	ST308	Singapore	2017-11-03
emrE_R2_A3C	GCA_021671535.1	ST308	Singapore	2017-10-30
emrE_R2_A3C	GCA_021672855.1	ST310	Viet Nam:Hanoi	2014
emrE_R2_A3C	GCA_021681135.1	ST298	Slovenia	2014
emrE_R2_A3C	GCA_021681155.1	ST298	Slovenia	2014
emrE_R2_A3C	GCA_021680315.1	ST253	Slovenia	2014
emrE_R2_A3C	GCA_021683055.1	ST313	Switzerland: Basel, Kantonsspital	2017-01-24
emrE_R2_A3C	GCA_021683035.1	ST313	Switzerland: Basel, Kantonsspital	2017-01-12
emrE_R2_A3C	GCA_021683855.1	ST532	NF	NF
emrE_R2_A3C	GCA_021688055.1	ST253	NF	NF
emrE_R2_A3C	GCA_021686995.1	ST532	NF	NF
emrE_R2_A3C	GCA_021687235.1	ST253	NF	NF
emrE_R2_A3C	GCA_021687695.1	ST773	USA	2021-10-01
emrE_R2_A3C	GCA_021692955.1	ST253	NF	NF
emrE_R2_A3C	GCA_021692915.1	ST308	NF	NF
emrE_R2_A3C	GCA_021693695.1	ST446	USA: Boston	2013-10-19
emrE_R2_A3C	GCA_021705675.1	ST298	USA	2020-02-15
emrE_R2_A3C	GCA_021705695.1	ST298	USA	2020-02-21
emrE_R2_A3C	GCA_021705415.1	ST446	USA: Boston	2013-10-19
emrE_R2_A3C	GCA_021671475.1	ST308	Singapore	2017-12-18
emrE_R2_A3C	GCA_021679595.1	ST313	Slovenia	2014
emrE_R2_A3C	GCA_021681095.1	ST298	Slovenia	2014
emrE_R2_A3C	GCA_021711515.1	ST313	NF	NF
emrE_R2_A3C	GCA_022342745.1	ST253	China:Beijing	2019-02-22
emrE_R2_A3C	GCA_022342765.1	ST253	China:Beijing	2019-02-01
emrE_R2_A3C	GCA_022552705.1	ST233	Russia: Samara	2020-01-20
emrE_R2_A3C	GCA_022991045.1	ST308	USA	2018-01-17
emrE_R2_A3C	GCA_023647235.1	NF	USA: Mayo Clinic, Rochester, Minnesota	2020-11-30
emrE_R2_A3C	GCA_023699755.1	ST532	USA:Chicago	2020-07
emrE_R2_A3C	GCA_023699785.1	ST532	USA:Chicago	2020-07
emrE_R2_A3C	GCA_023824855.1	ST2483	Thailand: Chonburi	2017-09-22
emrE_R2_A3C	GCA_023905245.1	ST296	Netherlands: Utrecht	2018
emrE_R2_A3C	GCA_023906185.1	ST253	Netherlands: Utrecht	2018
emrE_R2_A3C	GCA_023909865.1	ST319	Netherlands: Utrecht	2018
emrE_R2_A3C	GCA_023917985.1	ST1197	France: Besancon	2019-08-12
emrE_R2_A3C	GCA_023918225.1	ST308	France: Besancon	2019-03-18
emrE_R2_A3C	GCA_023923165.1	ST308	France: Besancon	2019-04-23
emrE_R2_A3C	GCA_023923265.1	ST253	France: Besancon	2019-07-01
emrE_R2_A3C	GCA_023920765.1	ST253	France: Besancon	2019-09-23
emrE_R2_A3C	GCA_023922085.1	ST1197	France: Besancon	2019-08-12
emrE_R2_A3C	GCA_023922325.1	ST253	France: Besancon	2019-06-11
emrE_R2_A3C	GCA_023689365.1	ST446	Australia:Queensland	2020-01-26
emrE_R2_A3C	GCA_023933285.1	ST253	United Kingdom	2009-07-29
emrE_R2_A3C	GCA_023934545.1	ST308	France: Besancon	2019-03-04
emrE_R2_A3C	GCA_023934565.1	ST1197	France: Besancon	2019-08-07
emrE_R2_A3C	GCA_023933485.1	ST620	United Kingdom	2009-07-14
emrE_R2_A3C	GCA_023933965.1	ST253	United Kingdom	2009-10-14
emrE_R2_A3C	GCA_023935665.1	ST253	France: Besancon	2019-03-04
emrE_R2_A3C	GCA_023936405.1	ST308	France: Besancon	2019-04-23
emrE_R2_A3C	GCA_023936885.1	ST446	France: Besancon	2019-07-22
emrE_R2_A3C	GCA_023936105.1	ST446	Spain: Palma de Mallorca	missing
emrE_R2_A3C	GCA_023936845.1	ST308	France: Besancon	2019-07-15
emrE_R2_A3C	GCA_023937085.1	ST557	USA	2019
emrE_R2_A3C	GCA_023938805.1	ST446	USA	2019
emrE_R2_A3C	GCA_023940245.1	ST532	France: Besancon	2019-03-18
emrE_R2_A3C	GCA_023940265.1	NF	France: Besancon	2019-03-18
emrE_R2_A3C	GCA_023944435.1	ST308	France: Besancon	2019-02-11
emrE_R2_A3C	GCA_023944455.1	ST308	France: Besancon	2019-04-08
emrE_R2_A3C	GCA_023945915.1	ST233	Saudi Arabia	2019
emrE_R2_A3C	GCA_023945375.1	ST308	France: Besancon	2019-03-25
emrE_R2_A3C	GCA_023948515.1	ST253	USA	2019
emrE_R2_A3C	GCA_023953155.1	NF	USA	2019
emrE_R2_A3C	GCA_023950435.1	ST1971	China	2019
emrE_R2_A3C	GCA_023950675.1	ST508	China	2019
emrE_R2_A3C	GCA_023950915.1	ST1076	China	2019
emrE_R2_A3C	GCA_023951155.1	ST298	Colombia	2019
emrE_R2_A3C	GCA_023955815.1	ST446	USA	2018
emrE_R2_A3C	GCA_023964395.1	ST253	USA	2019
emrE_R2_A3C	GCA_023941445.1	ST298	France: Besancon	2019-06-24
emrE_R2_A3C	GCA_024004235.1	NF	Australia: Brisbane	2020
emrE_R2_A3C	GCA_024262105.1	ST298	China	2017
emrE_R2_A3C	GCA_024350985.1	ST207	New Zealand: Auckland	2007-08-21
emrE_R2_A3C	GCA_024371055.1	ST1971	China: Nanning	2014-01-02
emrE_R2_A3C	GCA_024371765.1	ST788	China: Sichuan	2017
emrE_R2_A3C	GCA_024482405.1	ST788	Denmark	2018-08-24
emrE_R2_A3C	GCA_024482425.1	ST788	Denmark	2018-08-24
emrE_R2_A3C	GCA_024423235.1	ST253	USA: Pasadena, CA	2020-03-11
emrE_R2_A3C	GCA_024542275.1	ST308	Denmark	2018-07-02
emrE_R2_A3C	GCA_024832145.1	ST233	Germany: Frankfurt am Main	2016-01-07
emrE_R2_A3C	GCA_024832165.1	ST308	Germany: Frankfurt am Main	2016-01-26
emrE_R2_A3C	GCA_025002845.1	ST253	Spain	2018
emrE_R2_A3C	GCA_025003085.1	ST446	Spain	2018
emrE_R2_A3C	GCA_025004105.1	NF	Spain	2018
emrE_R2_A3C	GCA_025002505.1	ST2683	Spain	2018
emrE_R2_A3C	GCA_025104095.1	ST308	USA:PA	2006
emrE_R2_A3C	GCA_024176365.1	ST532	France: Besancon	2019-11-04
emrE_R2_A3C	GCA_024353245.1	ST1971	China: Nanning	2014-03-10
emrE_R2_A3C	GCA_025108455.1	ST308	USA:WA	2007
emrE_R2_A3C	GCA_025125295.1	NF	USA:WA	2007
emrE_R2_A3C	GCA_025130315.1	ST1229	USA:TX	2006
emrE_R2_A3C	GCA_900144915.1	ST253	NF	NF
emrE_R2_A3C	GCA_900144925.1	ST253	NF	NF
emrE_R2_A3C	GCA_900144935.1	ST253	NF	NF
emrE_R2_A3C	GCA_900145325.1	ST207	NF	NF
emrE_R2_A3C	GCA_900145335.1	ST207	NF	NF
emrE_R2_A3C	GCA_900145345.1	ST207	NF	NF
emrE_R2_A3C	GCA_900106135.1	ST319	NF	NF
emrE_R2_A3C	GCA_900106205.1	ST319	NF	NF
emrE_R2_A3C	GCA_900147425.1	ST253	NF	NF
emrE_R2_A3C	GCA_900147435.1	ST253	NF	NF
emrE_R2_A3C	GCA_900708305.1	ST308	Spain	2018
emrE_R2_A3C	GCA_900707145.1	NF	Spain	2018
emrE_R2_A3C	GCA_900707345.1	NF	Spain	2018
emrE_R2_A3C	GCA_900707505.1	ST308	Spain	2018
emrE_R2_A3C	GCA_900707975.1	ST253	Spain	2018
emrE_R2_A3C	GCA_902633035.1	ST313	Indonesia	2015-08-13
emrE_R2_A3C	GCA_000520435.1	NF	USA	2013-03-13
emrE_R2_A3C	GCA_000789705.1	ST253	Germany: Koln	2006
emrE_R2_A3C	GCA_000796005.1	ST313	Spain: Madrid	2011
emrE_R2_A3C	GCA_000796065.1	ST365	Spain: Bilbao	2011
emrE_R2_A3C	GCA_000796095.1	ST773	Germany: Munchen	2011
emrE_R2_A3C	GCA_000792765.1	ST308	USA: Roseburg	2011
emrE_R2_A3C	GCA_000792885.1	ST253	Spain: Santander	2010
emrE_R2_A3C	GCA_000791735.1	ST773	India: Mumbai	2009
emrE_R2_A3C	GCA_000791805.1	ST532	Spain: Palma de Mallorca	2009
emrE_R2_A3C	GCA_000795345.1	ST308	USA: Detroit	2005
emrE_R2_A3C	GCA_000790935.1	ST308	Germany: Heidelberg	2008
emrE_R2_A3C	GCA_000790985.1	ST253	France: Nantes	2011
emrE_R2_A3C	GCA_000791005.1	ST253	Spain: Madrid	2011
emrE_R2_A3C	GCA_000791035.1	ST253	India: Chennai	2008
emrE_R2_A3C	GCA_000793645.1	ST308	France: Rouen	2008
emrE_R2_A3C	GCA_000793685.1	ST313	Germany: Aachen	2009
emrE_R2_A3C	GCA_000791965.1	ST308	USA: Roseburg	2010
emrE_R2_A3C	GCA_000795485.1	ST308	India	2010
emrE_R2_A3C	GCA_000795535.1	ST308	Venezuela	2012
emrE_R2_A3C	GCA_000791185.1	ST233	France: Paris	2009
emrE_R2_A3C	GCA_000794725.1	NF	USA	2012
emrE_R2_A3C	GCA_000794665.1	ST253	Israel	2012
emrE_R2_A3C	GCA_000793955.1	ST298	Spain: Bilbao	2011
emrE_R2_A3C	GCA_000793985.1	ST532	India: Mumbai	2008
emrE_R2_A3C	GCA_000791945.1	ST308	USA: Roseburg	2010
emrE_R2_A3C	GCA_000792385.1	ST298	Germany: Koln	2010
emrE_R2_A3C	GCA_000792635.1	ST557	Spain: Bilbao	2010
emrE_R2_A3C	GCA_000792325.1	ST233	France: Paris	2010
emrE_R2_A3C	GCA_000792345.1	ST1076	China: Shatin	2010
emrE_R2_A3C	GCA_000795045.1	ST233	India: Mumbai	2004
emrE_R2_A3C	GCA_000795065.1	ST308	India: Mumbai	2004
emrE_R2_A3C	GCA_000795785.1	ST313	China: Shatin	2010
emrE_R2_A3C	GCA_000795845.1	ST319	China: Hong Kong	2010
emrE_R2_A3C	GCA_000629385.1	ST298	missing	2013-10-09
emrE_R2_A3C	GCA_000629425.1	ST253	missing	2013-10-02
emrE_R2_A3C	GCA_000480825.1	ST253	USA	unknown
emrE_R2_A3C	GCA_000480845.1	ST2623	USA	unknown
emrE_R2_A3C	GCA_000505805.1	ST575	India: Ankleshwar Industrial Area of Gujarat	NF
emrE_R2_A3C	GCA_000789535.1	ST233	Germany: Aachen	2009
emrE_R2_A3C	GCA_000629525.1	ST298	missing	2013-01-01
emrE_R2_A3C	GCA_000629585.1	ST313	missing	2013-09-23
emrE_R2_A3C	GCA_000629605.1	ST1076	missing	2013-10-01
emrE_R2_A3C	GCA_000633495.1	ST508	Malaysia	NF
emrE_R2_A3C	GCA_000480645.1	ST313	USA	unknown
emrE_R2_A3C	GCA_001373755.1	ST253	NF	NF
emrE_R2_A3C	GCA_001373775.1	ST253	NF	NF
emrE_R2_A3C	GCA_001373795.1	ST253	NF	NF
emrE_R2_A3C	GCA_001373815.1	ST253	NF	NF
emrE_R2_A3C	GCA_001373835.1	ST253	NF	NF
emrE_R2_A3C	GCA_001373855.1	ST253	NF	NF
emrE_R2_A3C	GCA_001373875.1	ST253	NF	NF
emrE_R2_A3C	GCA_001471435.2	ST620	NF	NF
emrE_R2_A3C	GCA_001450305.1	ST2049	Italy	1989
emrE_R2_A3C	GCA_001453265.1	ST508	USA	2005
emrE_R2_A3C	GCA_001453285.1	ST253	USA	2005
emrE_R2_A3C	GCA_001451745.1	ST446	USA	2005
emrE_R2_A3C	GCA_001449725.1	ST319	France	1989
emrE_R2_A3C	GCA_001454095.1	ST2038	Puerto Rico	1938
emrE_R2_A3C	GCA_001454145.1	ST233	Democratic Republic of the Congo	2001
emrE_R2_A3C	GCA_001061475.1	NF	USA: WA	Unknown
emrE_R2_A3C	GCA_001061875.1	ST1596	USA: WA	Unknown
emrE_R2_A3C	GCA_001061895.1	ST1596	USA: WA	Unknown
emrE_R2_A3C	GCA_001452465.1	ST308	USA	2005
emrE_R2_A3C	GCA_001452525.1	ST620	USA	2005
emrE_R2_A3C	GCA_001452565.1	ST308	USA	2005
emrE_R2_A3C	GCA_001444835.1	ST253	not collected	not collected
emrE_R2_A3C	GCA_001451505.1	ST1182	USA	2005
emrE_R2_A3C	GCA_001449925.1	ST446	USA	1995
emrE_R2_A3C	GCA_001449935.1	ST532	USA	1995
emrE_R2_A3C	GCA_001375355.1	ST253	NF	NF
emrE_R2_A3C	GCA_001375375.1	ST253	NF	NF
emrE_R2_A3C	GCA_001375415.1	ST253	NF	NF
emrE_R2_A3C	GCA_001375435.1	ST253	NF	NF
emrE_R2_A3C	GCA_001450755.1	ST620	USA	1995
emrE_R2_A3C	GCA_001374635.1	ST253	NF	NF
emrE_R2_A3C	GCA_001374655.1	ST253	NF	NF
emrE_R2_A3C	GCA_001374675.1	ST253	NF	NF
emrE_R2_A3C	GCA_001374695.1	ST253	NF	NF
emrE_R2_A3C	GCA_001374715.1	ST253	NF	NF
emrE_R2_A3C	GCA_001374735.1	ST253	NF	NF
emrE_R2_A3C	GCA_001374755.1	ST253	NF	NF
emrE_R2_A3C	GCA_001454285.1	NF	Netherlands	1997
emrE_R2_A3C	GCA_001064305.1	ST308	USA: WA	Unknown
emrE_R2_A3C	GCA_001064905.1	ST253	USA: WA	Unknown
emrE_R2_A3C	GCA_001065035.1	ST298	USA: WA	Unknown
emrE_R2_A3C	GCA_001065075.1	ST298	USA: WA	Unknown
emrE_R2_A3C	GCA_001065755.1	NF	USA: WA	Unknown
emrE_R2_A3C	GCA_001065925.1	ST296	USA: WA	Unknown
emrE_R2_A3C	GCA_001453615.1	ST308	USA	2005
emrE_R2_A3C	GCA_001374835.1	ST253	NF	NF
emrE_R2_A3C	GCA_001374855.1	ST253	NF	NF
emrE_R2_A3C	GCA_001374875.1	ST253	NF	NF
emrE_R2_A3C	GCA_001374895.1	ST253	NF	NF
emrE_R2_A3C	GCA_001374915.1	ST253	NF	NF
emrE_R2_A3C	GCA_001374935.1	ST253	NF	NF
emrE_R2_A3C	GCA_001374955.1	ST253	NF	NF
emrE_R2_A3C	GCA_001374975.1	ST253	NF	NF
emrE_R2_A3C	GCA_001452105.1	ST298	USA	2005
emrE_R2_A3C	GCA_001452125.1	ST446	USA	2005
emrE_R2_A3C	GCA_001451295.1	ST253	France	1993
emrE_R2_A3C	GCA_001374415.1	ST253	NF	NF
emrE_R2_A3C	GCA_001374435.1	ST253	NF	NF
emrE_R2_A3C	GCA_001374455.1	ST253	NF	NF
emrE_R2_A3C	GCA_001374475.1	ST253	NF	NF
emrE_R2_A3C	GCA_001374495.1	ST253	NF	NF
emrE_R2_A3C	GCA_001374515.1	ST253	NF	NF
emrE_R2_A3C	GCA_001374535.1	ST253	NF	NF
emrE_R2_A3C	GCA_001295275.1	NF	Australia: Sydney	2012
emrE_R2_A3C	GCA_001374555.1	ST253	NF	NF
emrE_R2_A3C	GCA_001373595.1	ST253	NF	NF
emrE_R2_A3C	GCA_001373615.1	ST253	NF	NF
emrE_R2_A3C	GCA_001373635.1	ST253	NF	NF
emrE_R2_A3C	GCA_001373655.1	ST253	NF	NF
emrE_R2_A3C	GCA_001066895.1	ST296	USA: WA	Unknown
emrE_R2_A3C	GCA_001067065.1	ST296	USA: WA	Unknown
emrE_R2_A3C	GCA_001067725.1	ST446	USA: WA	Unknown
emrE_R2_A3C	GCA_001067935.1	ST298	USA: WA	Unknown
emrE_R2_A3C	GCA_001063865.1	ST298	USA: WA	Unknown
emrE_R2_A3C	GCA_001076545.1	ST253	USA: WA	Unknown
emrE_R2_A3C	GCA_001062995.1	ST298	USA: WA	Unknown
emrE_R2_A3C	GCA_001373895.1	ST253	NF	NF
emrE_R2_A3C	GCA_001374775.1	ST253	NF	NF
emrE_R2_A3C	GCA_001375455.1	ST253	NF	NF
emrE_R2_A3C	GCA_001450905.1	ST446	France	1991
emrE_R2_A3C	GCA_000297315.1	NF	NF	NF
emrE_R2_A3C	GCA_000297335.1	ST253	NF	NF
emrE_R2_A3C	GCA_000341565.1	ST788	NF	NF
emrE_R2_A3C	GCA_001909485.1	ST298	not available	not available
emrE_R2_A3C	GCA_001909495.1	ST308	not available	not available
emrE_R2_A3C	GCA_001909615.1	ST253	not available	not available
emrE_R2_A3C	GCA_900146665.1	ST253	NF	NF
emrE_R2_A3C	GCA_900146705.1	ST253	NF	NF
emrE_R2_A3C	GCA_001875215.1	ST233	missing	missing
emrE_R2_A3C	GCA_900146765.1	ST253	NF	NF
emrE_R2_A3C	GCA_900145835.1	ST557	NF	NF
emrE_R2_A3C	GCA_900146715.1	ST253	NF	NF
emrE_R2_A3C	GCA_900146995.1	ST313	NF	NF
emrE_R2_A3C	GCA_001909775.1	ST253	not available	not available
emrE_R2_A3C	GCA_001910365.1	ST308	not available	not available
emrE_R2_A3C	GCA_900106265.1	ST253	NF	NF
emrE_R2_A3C	GCA_900106915.1	ST253	NF	NF
emrE_R2_A3C	GCA_001721745.1	ST1971	China: Nanning	2013-12-14
emrE_R2_A3C	GCA_001721765.1	ST1971	China: Nanning	2013-12-24
emrE_R2_A3C	GCA_001721785.1	ST1971	China: Nanning	2014-01-21
emrE_R2_A3C	GCA_001721805.1	ST1971	China: Nanning	2014-03-06
emrE_R2_A3C	GCA_001721825.1	ST1971	China: Nanning	2014-03-21
emrE_R2_A3C	GCA_001721845.1	ST1971	China: Nanning	2014-03-29
emrE_R2_A3C	GCA_900145275.1	ST207	NF	NF
emrE_R2_A3C	GCA_900145295.1	ST207	NF	NF
emrE_R2_A3C	GCA_900145305.1	ST207	NF	NF
emrE_R2_A3C	GCA_900145035.1	ST253	NF	NF
emrE_R2_A3C	GCA_900145085.1	ST253	NF	NF
emrE_R2_A3C	GCA_900145105.1	ST253	NF	NF
emrE_R2_A3C	GCA_900145115.1	ST253	NF	NF
emrE_R2_A3C	GCA_900145125.1	ST253	NF	NF
emrE_R2_A3C	GCA_900145135.1	ST253	NF	NF
emrE_R2_A3C	GCA_900145145.1	ST253	NF	NF
emrE_R2_A3C	GCA_900147775.1	ST253	NF	NF
emrE_R2_A3C	GCA_900147795.1	ST253	NF	NF
emrE_R2_A3C	GCA_900147805.1	ST253	NF	NF
emrE_R2_A3C	GCA_900406845.1	ST1480	Tanzania	2015-05-18
emrE_R2_A3C	GCA_002211545.1	ST308	Germany	2010-01
emrE_R2_A3C	GCA_002215345.1	ST233	Germany	2013-12
emrE_R2_A3C	GCA_003410505.2	ST233	USA: Chicago, Illinois	2002-02
emrE_R2_A3C	GCA_003410515.2	ST319	USA: Chicago, Illinois	Unknown
emrE_R2_A3C	GCA_003410625.2	ST319	USA: Chicago, Illinois	2001-10
emrE_R2_A3C	GCA_001516365.2	ST253	USA: New York, NY	2012
emrE_R2_A3C	GCA_001516385.1	ST253	USA: New York, NY	2012
emrE_R2_A3C	GCA_003833665.1	ST1158	United Kingdom: Nottingham	missing
emrE_R2_A3C	GCA_002866805.1	ST308	France: Paris	2015-06
emrE_R2_A3C	GCA_002896925.1	ST207	India: Nagpur, Maharashtra	2016-02-02
emrE_R2_A3C	GCA_900707115.1	NF	Spain	2018
emrE_R2_A3C	GCA_003324385.1	ST308	missing	missing
emrE_R2_A3C	GCA_003324555.1	ST308	Germany:Tuebingen	2015
emrE_R2_A3C	GCA_003955265.1	NF	Unknown	Unknown
emrE_R2_A3C	GCA_003975845.1	ST1692	Japan	missing
emrE_R2_A3C	GCA_003840965.1	ST221	Australia: Brisbane	2009
emrE_R2_A3C	GCA_003670015.1	ST233	NF	NF
emrE_R2_A3C	GCA_003670025.1	ST233	NF	NF
emrE_R2_A3C	GCA_003670055.1	ST233	NF	NF
emrE_R2_A3C	GCA_002263405.1	ST446	Belgium	2013-02-01
emrE_R2_A3C	GCA_002263435.1	ST446	Belgium	2013-05-28
emrE_R2_A3C	GCA_002263445.1	ST446	Belgium	2012-12-14
emrE_R2_A3C	GCA_002263455.1	ST446	Belgium	2010-04-12
emrE_R2_A3C	GCA_003976555.1	ST843	Australia: Brisbane	2009
emrE_R2_A3C	GCA_003840225.1	ST313	United Kingdom	missing
emrE_R2_A3C	GCA_003837335.1	NF	USA: Boston	1997
emrE_R2_A3C	GCA_003837435.1	ST620	Portugal: Algarve	2004
emrE_R2_A3C	GCA_003976265.1	ST253	USA: Seattle	missing
emrE_R2_A3C	GCA_002312645.1	ST2503	Canada: Montreal	Unknown
emrE_R2_A3C	GCA_002312675.1	NF	Canada: Montreal	Unknown
emrE_R2_A3C	GCA_002312695.1	ST217	Canada: Trois-Rivieres	1989
emrE_R2_A3C	GCA_003974185.1	ST296	Germany: Muelheim	1992
emrE_R2_A3C	GCA_003974205.1	ST499	Sweden: Lund	1997-04-04
emrE_R2_A3C	GCA_003976745.1	ST161	Australia: Brisbane	2009
emrE_R2_A3C	GCA_003721365.1	NF	France: Paris	2018
emrE_R2_A3C	GCA_003725635.1	ST773	Hungary:Budapest	2018
emrE_R2_A3C	GCA_003798125.1	ST1076	Switzerland	2010-05-25
emrE_R2_A3C	GCA_003798145.1	ST253	Switzerland	2010-01-08
emrE_R2_A3C	GCA_003835175.1	NF	New Zealand: Dunedin	2013-08-14
emrE_R2_A3C	GCA_003835185.1	ST253	New Zealand: Dunedin	2012-10-01
emrE_R2_A3C	GCA_003836765.1	ST253	United Kingdom	2004
emrE_R2_A3C	GCA_003836905.1	NF	Georgia: Tbilisi	1975
emrE_R2_A3C	GCA_003836245.1	ST313	Benin: Cotonu	2008
emrE_R2_A3C	GCA_003836355.1	NF	Puerto Rico: Canas	1938
emrE_R2_A3C	GCA_003839545.1	ST296	Australia: Brisbane	2008
emrE_R2_A3C	GCA_003839585.1	ST508	Australia: Brisbane	2008
emrE_R2_A3C	GCA_002002365.1	ST1076	Malaysia	2014-04-06
emrE_R2_A3C	GCA_002021595.1	ST253	Spain:Palma de Mallorca	2004-01-04
emrE_R2_A3C	GCA_003840825.1	ST313	Australia: Brisbane	2007
emrE_R2_A3C	GCA_003841305.1	ST253	United Kingdom: Nottingham	2012
emrE_R2_A3C	GCA_003841525.1	ST296	United Kingdom: Nottingham	2012
emrE_R2_A3C	GCA_002997005.1	ST620	missing	missing
emrE_R2_A3C	GCA_003969575.1	ST2142	USA	2015
emrE_R2_A3C	GCA_003837285.1	ST620	Portugal: Algarve	2004
emrE_R2_A3C	GCA_003839125.1	ST865	Australia: Brisbane	2008
emrE_R2_A3C	GCA_003835015.1	ST446	United Kingdom: Manchester	2013-09-19
emrE_R2_A3C	GCA_003835495.1	ST308	USA: Seattle	missing
emrE_R2_A3C	GCA_003834395.1	NF	Japan	missing
emrE_R2_A3C	GCA_003974915.1	ST532	Japan	missing
emrE_R2_A3C	GCA_002330955.1	ST207	USA: Ontonagon, Michigan	2016-07-28
emrE_R2_A3C	GCA_003863825.1	ST584	United Kingdom: Scotland, Queen Elizabeth University Hospital Glasgow	2015-12-18
emrE_R2_A3C	GCA_900455365.1	ST233	United Kingdom: Sutton	2010
emrE_R2_A3C	GCA_900455395.1	ST253	USA: Louisville, KY	1960
emrE_R2_A3C	GCA_900455435.1	ST308	NF	1900
emrE_R2_A3C	GCA_003073615.1	ST233	missing	missing
emrE_R2_A3C	GCA_003834465.1	ST253	Thailand: Bangkok	2013
emrE_R2_A3C	GCA_002312135.1	NF	Canada: Montreal	1997
emrE_R2_A3C	GCA_002312145.1	NF	Canada: Montreal	1998
emrE_R2_A3C	GCA_002330395.1	ST207	USA: Chicago, Illinois	2016-07-13
emrE_R2_A3C	GCA_002330425.1	ST308	USA: Chicago, Illinois	2016-07-13
emrE_R2_A3C	GCA_002134975.1	ST308	Singapore	2015-10-09
emrE_R2_A3C	GCA_002134985.1	ST308	Singapore	2015-10-15
emrE_R2_A3C	GCA_002135675.1	ST308	Italy: Napoli	2013
emrE_R2_A3C	GCA_002135685.1	ST308	Italy: Napoli	2013
emrE_R2_A3C	GCA_002968695.1	ST233	missing	missing
emrE_R2_A3C	GCA_002332135.1	ST1801	USA: Geneva, Illinois	2016-08-07
emrE_R2_A3C	GCA_002351425.1	ST233	Brazil: Sao Paulo	2017-03
emrE_R2_A3C	GCA_002351435.1	ST233	Brazil: Sao Paulo	2017-03
emrE_R2_A3C	GCA_002136355.1	ST308	Italy: Napoli	2013
emrE_R2_A3C	GCA_002136365.1	ST308	Italy: Napoli	2013
emrE_R2_A3C	GCA_003632225.1	ST365	Estonia	2012
emrE_R2_A3C	GCA_003632235.1	ST365	Estonia	2014
emrE_R2_A3C	GCA_003632265.1	ST365	Estonia	2014
emrE_R2_A3C	GCA_003632295.1	ST365	Estonia	2014
emrE_R2_A3C	GCA_003632315.1	ST253	Estonia	2013
emrE_R2_A3C	GCA_003632335.1	ST253	Estonia	2013
emrE_R2_A3C	GCA_003632345.1	ST253	Estonia	2014
emrE_R2_A3C	GCA_002194135.1	ST253	USA	2008
emrE_R2_A3C	GCA_002201295.1	ST1076	Malaysia: Kuala Lumpur	2009
emrE_R2_A3C	GCA_002201305.1	ST1076	Malaysia: Kuala Lumpur	2009
emrE_R2_A3C	GCA_002188615.1	ST253	Portugal	2008
emrE_R2_A3C	GCA_003698835.1	ST308	USA: Ann Arbor	1997
emrE_R2_A3C	GCA_003629735.1	ST508	Estonia	2012
emrE_R2_A3C	GCA_003397445.1	ST233	Lebanon	2016
emrE_R2_A3C	GCA_003397485.1	ST233	Lebanon	2016
emrE_R2_A3C	GCA_003397505.1	ST308	Lebanon	2016
emrE_R2_A3C	GCA_003397515.1	ST233	Lebanon	2016
emrE_R2_A3C	GCA_003397525.1	ST1182	Lebanon	2016
emrE_R2_A3C	GCA_003402255.1	ST233	Lebanon	2016
emrE_R2_A3C	GCA_003402275.1	ST2963	Brazil	2006-11-01
emrE_R2_A3C	GCA_002193825.1	ST532	USA	2008
emrE_R2_A3C	GCA_002201385.1	ST1076	Malaysia: Kuala Lumpur	2010
emrE_R2_A3C	GCA_003633245.1	ST253	Estonia	2012
emrE_R2_A3C	GCA_003633255.1	ST2470	Estonia	2013
emrE_R2_A3C	GCA_003633285.1	ST313	Estonia	2012
emrE_R2_A3C	GCA_003633295.1	ST313	Estonia	2012
emrE_R2_A3C	GCA_003633335.1	ST313	Estonia	2014
emrE_R2_A3C	GCA_003633345.1	ST207	Estonia	2013
emrE_R2_A3C	GCA_003633365.1	ST207	Estonia	2012
emrE_R2_A3C	GCA_003629145.1	ST233	Estonia	2004
emrE_R2_A3C	GCA_003629165.1	ST233	Estonia	2012
emrE_R2_A3C	GCA_003629185.1	ST233	Estonia	2012
emrE_R2_A3C	GCA_003629195.1	ST233	Estonia	2012
emrE_R2_A3C	GCA_003629235.1	ST233	Estonia	2005
emrE_R2_A3C	GCA_003629765.1	ST508	Estonia	2012
emrE_R2_A3C	GCA_003698495.1	ST446	Spain	missing
emrE_R2_A3C	GCA_003968495.1	ST446	USA	2012
emrE_R2_A3C	GCA_003632465.1	ST253	Estonia	2012
emrE_R2_A3C	GCA_003632525.1	ST207	Estonia	2012
emrE_R2_A3C	GCA_003833525.1	ST1197	United Kingdom: Nottingham	missing
emrE_R2_A3C	GCA_003967475.1	ST233	NF	NF
emrE_R2_A3C	GCA_003967495.1	ST233	NF	NF
emrE_R2_A3C	GCA_004373035.1	NF	Canada: Sherbrooke	2009-01-13
emrE_R2_A3C	GCA_002812845.1	ST319	USA: New York	2014-11-12
emrE_R2_A3C	GCA_003632455.1	ST1197	Estonia	2013
emrE_R2_A3C	GCA_003633135.1	ST319	Estonia	2012
emrE_R2_A3C	GCA_003669905.1	ST233	NF	NF
emrE_R2_A3C	GCA_003669995.1	ST233	NF	NF
emrE_R2_A3C	GCA_002192495.1	ST308	Mexico: Mexico city	2005-10-25
emrE_R2_A3C	GCA_002193655.1	ST253	USA	2008
emrE_R2_A3C	GCA_002968515.1	ST1712	missing	missing
emrE_R2_A3C	GCA_002968655.1	ST308	missing	missing
emrE_R2_A3C	GCA_002104615.1	ST308	Singapore	2015-05-02
emrE_R2_A3C	GCA_002134835.1	ST308	Singapore	2015-06-27
emrE_R2_A3C	GCA_002134845.1	ST308	Singapore	2015-06-13
emrE_R2_A3C	GCA_003206535.1	ST233	Norway: Olso	2006
emrE_R2_A3C	GCA_003288335.1	NF	missing	missing
emrE_R2_A3C	GCA_003288355.1	ST298	missing	missing
emrE_R2_A3C	GCA_003629955.1	ST2476	Estonia	2013
emrE_R2_A3C	GCA_003629975.1	NF	Estonia	2013
emrE_R2_A3C	GCA_900636735.1	NF	NF	1957
emrE_R2_A3C	GCA_900636975.1	ST773	United Kingdom: Walsall	2011
emrE_R2_A3C	GCA_900455205.1	ST253	NF	1957
emrE_R2_A3C	GCA_025490475.1	ST253	Not applicable	Not collected
emrE_R2_A3C	GCA_900147415.1	ST253	NF	NF
emrE_R2_A3C	GCA_003411885.2	ST298	USA: Chicago, Illinois	2001-02
emrE_R2_A3C	GCA_008693305.1	ST253	South Africa: North-West	2017
emrE_R2_A3C	GCA_008802415.1	ST446	USA	2019-02-01
emrE_R2_A3C	GCA_009727485.1	ST298	Australia	2006
emrE_R2_A3C	GCA_004349985.1	ST446	Italy: Trento	2017
emrE_R2_A3C	GCA_004350085.1	ST253	Italy: Trento	2017
emrE_R2_A3C	GCA_004372815.1	NF	Canada: Montreal	2013
emrE_R2_A3C	GCA_013328745.1	ST532	France	2015-10-12
emrE_R2_A3C	GCA_013328775.1	ST532	France	2015-10-08
emrE_R2_A3C	GCA_013328785.1	ST2128	France	2015-10-23
emrE_R2_A3C	GCA_004374685.1	NF	Canada: Montreal	2011-06-08
emrE_R2_A3C	GCA_004372045.1	ST319	Canada: Quebec City	2014-12-09
emrE_R2_A3C	GCA_007860305.1	ST253	Ireland	2017
emrE_R2_A3C	GCA_007922885.1	ST308	USA	1991
emrE_R2_A3C	GCA_007922915.1	ST253	USA	1991
emrE_R2_A3C	GCA_007922925.1	ST253	USA	1991
emrE_R2_A3C	GCA_008802675.1	ST308	USA	2019-05-10
emrE_R2_A3C	GCA_008802685.1	ST308	USA	2019-05-28
emrE_R2_A3C	GCA_902202755.1	ST446	Indonesia	2014-12-01
emrE_R2_A3C	GCA_902202765.1	ST446	Indonesia	2014-12-01
emrE_R2_A3C	GCA_902202775.1	ST446	Indonesia	2014-08-13
emrE_R2_A3C	GCA_007559065.1	ST773	China: Beijing	2016
emrE_R2_A3C	GCA_004685005.1	ST233	Myanmar: Yangon	2018-07
emrE_R2_A3C	GCA_006705045.1	ST298	Spain	2008
emrE_R2_A3C	GCA_006705065.1	ST446	Spain	2008
emrE_R2_A3C	GCA_006705075.1	ST446	Spain	2008
emrE_R2_A3C	GCA_006705085.1	ST446	Spain	2008
emrE_R2_A3C	GCA_008180895.1	ST233	Norway: Oslo	2006
emrE_R2_A3C	GCA_009791355.1	ST773	USA	not collected
emrE_R2_A3C	GCA_007004305.1	ST319	USA: Lebanon,NH	2018
emrE_R2_A3C	GCA_008802495.1	ST3498	USA	2019-02-01
emrE_R2_A3C	GCA_009299735.1	ST308	Lebanon: Beirut	2014-05
emrE_R2_A3C	GCA_902387405.1	ST2343	not provided	NF
emrE_R2_A3C	GCA_009727125.1	ST308	India	2018
emrE_R2_A3C	GCA_004349745.1	ST446	Italy: Trento	2017
emrE_R2_A3C	GCA_008629905.1	ST319	China:Gungdong	2013-08-22
emrE_R2_A3C	GCA_008629915.1	ST313	China:Gungdong	2013-06-25
emrE_R2_A3C	GCA_008629985.1	ST313	China:Gungdong	2018-05-17
emrE_R2_A3C	GCA_006704245.1	ST298	USA: Chicago, Illinois	2017-12
emrE_R2_A3C	GCA_006704255.1	ST298	USA: Chicago, Illinois	2017-12
emrE_R2_A3C	GCA_006704275.1	ST298	USA: Chicago, Illinois	2017-11
emrE_R2_A3C	GCA_006704285.1	ST446	USA: Chicago, Illinois	2017-11
emrE_R2_A3C	GCA_006704345.1	ST446	USA: Chicago, Illinois	2007-12
emrE_R2_A3C	GCA_006704355.1	ST298	USA: Chicago, Illinois	2014-01
emrE_R2_A3C	GCA_006704365.1	ST446	USA: Chicago, Illinois	2007-11
emrE_R2_A3C	GCA_006704375.1	ST298	USA: Chicago, Illinois	2008-05
emrE_R2_A3C	GCA_009299575.1	ST233	Lebanon: Beirut	2015-04
emrE_R2_A3C	GCA_009299595.1	ST233	Lebanon: Beirut	2015-06
emrE_R2_A3C	GCA_009299605.1	ST233	Lebanon: Beirut	2015-01
emrE_R2_A3C	GCA_004350415.1	ST298	Italy: Trento	2017
emrE_R2_A3C	GCA_004351135.1	ST308	Italy: Trento	2013
emrE_R2_A3C	GCA_900707665.1	ST253	Spain	2018
emrE_R2_A3C	GCA_005048505.1	ST308	Turkey	2015
emrE_R2_A3C	GCA_900707405.1	NF	Spain	2018
emrE_R2_A3C	GCA_900707455.1	NF	Spain	2018
emrE_R2_A3C	GCA_901456165.1	ST308	Germany	2010-10-14
emrE_R2_A3C	GCA_901456185.1	ST308	Germany	2010-11-15
emrE_R2_A3C	GCA_901456215.1	ST308	Germany	2015-08-24
emrE_R2_A3C	GCA_901456275.1	ST308	Germany	2011-10-06
emrE_R2_A3C	GCA_004351395.1	NF	Italy: Trento	2015
emrE_R2_A3C	GCA_004350215.1	ST313	Italy: Trento	2012
emrE_R2_A3C	GCA_900708845.1	NF	Spain	2018
emrE_R2_A3C	GCA_900707885.1	NF	Spain	2018
emrE_R2_A3C	GCA_003186455.1	ST308	Brazil: Hospital das Clinicas, Sao Paulo	2011
emrE_R2_A3C	GCA_003402335.1	ST2963	Brazil	2006-11-01
emrE_R2_A3C	GCA_003410905.2	ST298	USA: Chicago, Illinois	2002-01
emrE_R2_A3C	GCA_003410985.2	ST308	USA: Chicago, Illinois	Unknown
emrE_R2_A3C	GCA_003411245.2	ST298	USA: Chicago, Illinois	2001-08
emrE_R2_A3C	GCA_003411425.2	ST319	USA: Chicago, Illinois	Unknown
emrE_R2_A3C	GCA_003411785.2	ST298	USA: Chicago, Illinois	2001-05
emrE_R2_A3C	GCA_003204255.1	ST446	Brazil: Hospital das Clinicas, Sao Paulo	2015
emrE_R2_A3C	GCA_003204335.1	ST233	missing	missing
emrE_R2_A3C	GCA_015732935.1	ST207	USA: Pittsburgh, Pennsylvania	2017
emrE_R2_A3C	GCA_015732985.1	ST308	USA: Pittsburgh, Pennsylvania	2017
emrE_R2_A3C	GCA_015732995.1	ST2615	USA: Pittsburgh, Pennsylvania	2017
emrE_R2_A3C	GCA_013343435.1	ST1712	USA: Pennsylvania, Pittsburgh	Unknown
emrE_R2_A3C	GCA_013284985.1	ST233	France: Toulouse	2013
emrE_R2_A3C	GCA_013284995.1	ST233	France: Besancon	2012
emrE_R2_A3C	GCA_013285025.1	ST233	France: Paris	2009
emrE_R2_A3C	GCA_014672955.1	ST233	Australia	2018
emrE_R2_A3C	GCA_014673145.1	ST233	Australia	2018
emrE_R2_A3C	GCA_013912425.1	ST313	France: Lille	missing
emrE_R2_A3C	GCA_013912465.1	ST253	France: Lille	missing
emrE_R2_A3C	GCA_013912485.1	ST313	France: Lille	missing
emrE_R2_A3C	GCA_011682995.1	ST313	China: Beijing	2017-12-21
emrE_R2_A3C	GCA_013912615.1	ST2683	France: Lille	2004-01-24
emrE_R2_A3C	GCA_013912625.1	ST253	France: Lille	2003-10-05
emrE_R2_A3C	GCA_013912765.1	ST253	France: Lille	2004-04-21
emrE_R2_A3C	GCA_015317205.1	NF	Portugal: Lisboa	missing
emrE_R2_A3C	GCA_013328495.1	ST308	France	2015-10-19
emrE_R2_A3C	GCA_013328555.1	ST865	France	2015-10-06
emrE_R2_A3C	GCA_013201015.1	ST313	South Korea: Busan	2019-10-24
emrE_R2_A3C	GCA_014040885.1	ST253	France: Lille	2003-11-10
emrE_R2_A3C	GCA_013912995.1	ST207	France: Lille	2003-12-07
emrE_R2_A3C	GCA_013169135.1	ST313	Colombia:Antioquia, Bello	2015-07-10
emrE_R2_A3C	GCA_013375875.1	ST446	USA:Boston	2013-10-09
emrE_R2_A3C	GCA_013178495.1	ST253	Spain	2008
emrE_R2_A3C	GCA_013178505.1	ST308	Spain	2008
emrE_R2_A3C	GCA_003410845.2	ST319	USA: Chicago, Illinois	2002-03
emrE_R2_A3C	GCA_003410875.2	ST446	USA: Chicago, Illinois	2001-10
emrE_R2_A3C	GCA_003571805.1	ST233	missing	missing
emrE_R2_A3C	GCA_003584985.1	ST313	Hong Kong	missing
emrE_R2_A3C	GCA_013177105.1	ST313	Taiwan	2006
emrE_R2_A3C	GCA_015317665.1	NF	Portugal: Coimbra	missing
emrE_R2_A3C	GCA_015317675.1	NF	Portugal: Coimbra	missing
emrE_R2_A3C	GCA_003411145.2	ST253	USA: Chicago, Illinois	2001-12
emrE_R2_A3C	GCA_003411665.2	ST298	USA: Chicago, Illinois	Unknown
emrE_R2_A3C	GCA_016009535.1	ST1197	USA: Pittsburgh, Pennsylvania	2019
emrE_R2_A3C	GCA_016009595.1	ST207	USA: Pittsburgh, Pennsylvania	2018
emrE_R2_A3C	GCA_015763465.1	ST1638	USA: Pittsburgh, Pennsylvania	2018
emrE_R2_A3C	GCA_015737595.1	ST253	USA: Pittsburgh, Pennsylvania	2017
emrE_R2_A3C	GCA_015737605.1	ST253	USA: Pittsburgh, Pennsylvania	2017
emrE_R2_A3C	GCA_015739135.1	ST308	USA: Pittsburgh, Pennsylvania	2016
emrE_R2_A3C	GCA_015739145.1	ST1229	USA: Pittsburgh, Pennsylvania	2016
emrE_R2_A3C	GCA_015736225.1	ST446	USA: Pittsburgh, Pennsylvania	2017
emrE_R2_A3C	GCA_015736235.1	ST253	USA: Pittsburgh, Pennsylvania	2017
emrE_R2_A3C	GCA_015736245.1	ST253	USA: Pittsburgh, Pennsylvania	2017
emrE_R2_A3C	GCA_015765405.1	ST296	USA: Pittsburgh, Pennsylvania	2017
emrE_R2_A3C	GCA_015765515.1	ST557	USA: Pittsburgh, Pennsylvania	2017
emrE_R2_A3C	GCA_016011795.1	ST253	USA: Pittsburgh, Pennsylvania	2018
emrE_R2_A3C	GCA_016011825.1	ST253	USA: Pittsburgh, Pennsylvania	2018
emrE_R2_A3C	GCA_015766465.1	ST508	USA: Pittsburgh, Pennsylvania	2017
emrE_R2_A3C	GCA_016343745.1	ST253	USA: Pittsburgh, Pennsylvania	2018
emrE_R2_A3C	GCA_015734065.1	NF	USA: Pittsburgh, Pennsylvania	2017
emrE_R2_A3C	GCA_016091455.1	ST1638	USA: Pittsburgh, Pennsylvania	2018
emrE_R2_A3C	GCA_016010615.1	NF	USA: Pittsburgh, Pennsylvania	2018
emrE_R2_A3C	GCA_016010335.1	ST1197	USA: Pittsburgh, Pennsylvania	2018
emrE_R2_A3C	GCA_015733475.1	ST253	USA: Pittsburgh, Pennsylvania	2017
emrE_R2_A3C	GCA_015733505.1	ST253	USA: Pittsburgh, Pennsylvania	2017
emrE_R2_A3C	GCA_015733535.1	ST308	USA: Pittsburgh, Pennsylvania	2017
emrE_R2_A3C	GCA_013434305.1	ST1209	missing	missing
emrE_R2_A3C	GCA_015801355.1	ST1591	USA: Pittsburgh, Pennsylvania	2017
emrE_R2_A3C	GCA_016011215.1	ST1480	USA: Pittsburgh, Pennsylvania	2018
emrE_R2_A3C	GCA_016011275.1	ST308	USA: Pittsburgh, Pennsylvania	2018
emrE_R2_A3C	GCA_016011355.1	ST446	USA: Pittsburgh, Pennsylvania	2018
emrE_R2_A3C	GCA_015765945.1	ST308	USA: Pittsburgh, Pennsylvania	2017
emrE_R2_A3C	GCA_015765985.1	ST253	USA: Pittsburgh, Pennsylvania	2017
emrE_R2_A3C	GCA_016010175.1	NF	USA: Pittsburgh, Pennsylvania	2018
emrE_R2_A3C	GCA_016010415.1	ST207	USA: Pittsburgh, Pennsylvania	2018
emrE_R2_A3C	GCA_016010775.1	ST253	USA: Pittsburgh, Pennsylvania	2018
emrE_R2_A3C	GCA_016010785.1	ST253	USA: Pittsburgh, Pennsylvania	2018
emrE_R2_A3C	GCA_016010815.1	ST253	USA: Pittsburgh, Pennsylvania	2018
emrE_R2_A3C	GCA_013434805.1	ST532	missing	missing
emrE_R2_A3C	GCA_013435525.1	ST308	missing	missing
emrE_R2_A3C	GCA_016343465.1	ST313	USA: Pittsburgh, Pennsylvania	2019
emrE_R2_A3C	GCA_015737145.1	ST319	USA: Pittsburgh, Pennsylvania	2017
emrE_R2_A3C	GCA_015737225.1	ST253	USA: Pittsburgh, Pennsylvania	2017
emrE_R2_A3C	GCA_016341745.1	ST253	USA: Pittsburgh, Pennsylvania	2019
emrE_R2_A3C	GCA_016341785.1	ST253	USA: Pittsburgh, Pennsylvania	2019
emrE_R2_A3C	GCA_016341865.1	ST253	USA: Pittsburgh, Pennsylvania	2019
emrE_R2_A3C	GCA_016012715.1	ST313	USA: Pittsburgh, Pennsylvania	2018
emrE_R2_A3C	GCA_016012775.1	ST296	USA: Pittsburgh, Pennsylvania	2018
emrE_R2_A3C	GCA_016012795.1	ST296	USA: Pittsburgh, Pennsylvania	2018
emrE_R2_A3C	GCA_016337965.1	ST2676	USA: Pittsburgh, Pennsylvania	2019
emrE_R2_A3C	GCA_016343915.1	ST308	USA: Pittsburgh, Pennsylvania	2019
emrE_R2_A3C	GCA_016343965.1	ST562	USA: Pittsburgh, Pennsylvania	2019
emrE_R2_A3C	GCA_016339705.1	ST253	USA: Pittsburgh, Pennsylvania	2019
emrE_R2_A3C	GCA_016341045.1	ST253	USA: Pittsburgh, Pennsylvania	2019
emrE_R2_A3C	GCA_015733185.1	ST253	USA: Pittsburgh, Pennsylvania	2017
emrE_R2_A3C	GCA_015733205.1	ST446	USA: Pittsburgh, Pennsylvania	2017
emrE_R2_A3C	GCA_016012315.1	NF	USA: Pittsburgh, Pennsylvania	2018
emrE_R2_A3C	GCA_016339105.1	NF	USA: Pittsburgh, Pennsylvania	2019
emrE_R2_A3C	GCA_016339125.1	ST253	USA: Pittsburgh, Pennsylvania	2019
emrE_R2_A3C	GCA_016339205.1	ST1229	USA: Pittsburgh, Pennsylvania	2019
emrE_R2_A3C	GCA_016092935.1	ST308	USA: Pittsburgh, Pennsylvania	2017
emrE_R2_A3C	GCA_016092995.1	ST253	USA: Pittsburgh, Pennsylvania	2017
emrE_R2_A3C	GCA_015737485.1	ST298	USA: Pittsburgh, Pennsylvania	2017
emrE_R2_A3C	GCA_016341245.1	ST562	USA: Pittsburgh, Pennsylvania	2019
emrE_R2_A3C	GCA_015732095.1	ST308	France: Rouen	2017-07-24
emrE_R2_A3C	GCA_015732105.1	ST308	France: Rouen	2017-06-27
emrE_R2_A3C	GCA_015765185.1	ST253	USA: Pittsburgh, Pennsylvania	2017
emrE_R2_A3C	GCA_015765245.1	ST308	USA: Pittsburgh, Pennsylvania	2017
emrE_R2_A3C	GCA_015764775.1	ST3085	USA: Pittsburgh, Pennsylvania	2017
emrE_R2_A3C	GCA_015734265.1	ST253	USA: Pittsburgh, Pennsylvania	2017
emrE_R2_A3C	GCA_015734275.1	ST253	USA: Pittsburgh, Pennsylvania	2017
emrE_R2_A3C	GCA_016091255.1	ST253	USA: Pittsburgh, Pennsylvania	2018
emrE_R2_A3C	GCA_016091315.1	ST3266	USA: Pittsburgh, Pennsylvania	2018
emrE_R2_A3C	GCA_016011995.1	ST308	USA: Pittsburgh, Pennsylvania	2018
emrE_R2_A3C	GCA_016012035.1	ST253	USA: Pittsburgh, Pennsylvania	2018
emrE_R2_A3C	GCA_015764145.1	ST253	USA: Pittsburgh, Pennsylvania	2017
emrE_R2_A3C	GCA_015764155.1	ST253	USA: Pittsburgh, Pennsylvania	2017
emrE_R2_A3C	GCA_015735275.1	ST253	USA: Pittsburgh, Pennsylvania	2017
emrE_R2_A3C	GCA_015735305.1	ST308	USA: Pittsburgh, Pennsylvania	2017
emrE_R2_A3C	GCA_015735325.1	ST253	USA: Pittsburgh, Pennsylvania	2017
emrE_R2_A3C	GCA_015734865.1	ST253	USA: Pittsburgh, Pennsylvania	2017
emrE_R2_A3C	GCA_015739225.1	ST298	USA: Pittsburgh, Pennsylvania	2016
emrE_R2_A3C	GCA_013522595.1	ST298	USA:Chicago	2016
emrE_R2_A3C	GCA_015736375.1	ST253	USA: Pittsburgh, Pennsylvania	2017
emrE_R2_A3C	GCA_015736425.1	ST207	USA: Pittsburgh, Pennsylvania	2017
emrE_R2_A3C	GCA_015736465.1	ST2128	USA: Pittsburgh, Pennsylvania	2017
emrE_R2_A3C	GCA_016012495.1	ST1197	USA: Pittsburgh, Pennsylvania	2018
emrE_R2_A3C	GCA_016012555.1	ST207	USA: Pittsburgh, Pennsylvania	2018
emrE_R2_A3C	GCA_016093095.1	ST253	USA: Pittsburgh, Pennsylvania	2017
emrE_R2_A3C	GCA_016093155.1	ST2925	USA: Pittsburgh, Pennsylvania	2017
emrE_R2_A3C	GCA_015735075.1	ST313	USA: Pittsburgh, Pennsylvania	2017
emrE_R2_A3C	GCA_015735905.1	ST207	USA: Pittsburgh, Pennsylvania	2017
emrE_R2_A3C	GCA_016009845.1	ST1131	USA: Pittsburgh, Pennsylvania	2018
emrE_R2_A3C	GCA_015764375.1	ST253	USA: Pittsburgh, Pennsylvania	2017
emrE_R2_A3C	GCA_015764425.1	ST253	USA: Pittsburgh, Pennsylvania	2017
emrE_R2_A3C	GCA_015764505.1	ST253	USA: Pittsburgh, Pennsylvania	2017
emrE_R2_A3C	GCA_015733765.1	ST253	USA: Pittsburgh, Pennsylvania	2017
emrE_R2_A3C	GCA_015764645.1	ST308	USA: Pittsburgh, Pennsylvania	2017
emrE_R2_A3C	GCA_015764665.1	ST308	USA: Pittsburgh, Pennsylvania	2017
emrE_R2_A3C	GCA_015764725.1	ST253	USA: Pittsburgh, Pennsylvania	2017
emrE_R2_A3C	GCA_015763225.1	ST865	USA: Pittsburgh, Pennsylvania	2018
emrE_R2_A3C	GCA_016054815.1	ST233	Brazil	2020-09-09
emrE_R2_A3C	GCA_016054915.1	ST233	Brazil	2020-06-23
emrE_R2_A3C	GCA_016055245.1	ST233	Brazil	2020-03-27
emrE_R2_A3C	GCA_016090335.1	ST253	USA: Pittsburgh, Pennsylvania	2018
emrE_R2_A3C	GCA_016090375.1	ST253	USA: Pittsburgh, Pennsylvania	2018
emrE_R2_A3C	GCA_015735435.1	NF	USA: Pittsburgh, Pennsylvania	2017
emrE_R2_A3C	GCA_015735495.1	ST253	USA: Pittsburgh, Pennsylvania	2017
emrE_R2_A3C	GCA_015735555.1	NF	USA: Pittsburgh, Pennsylvania	2017
emrE_R2_A3C	GCA_016090035.1	ST253	USA: Pittsburgh, Pennsylvania	2018
emrE_R2_A3C	GCA_016090075.1	ST253	USA: Pittsburgh, Pennsylvania	2018
emrE_R2_A3C	GCA_016090085.1	ST253	USA: Pittsburgh, Pennsylvania	2018
emrE_R2_A3C	GCA_016090475.1	ST253	USA: Pittsburgh, Pennsylvania	2018
emrE_R2_A3C	GCA_016090495.1	ST446	USA: Pittsburgh, Pennsylvania	2018
emrE_R2_A3C	GCA_016092695.1	ST3105	USA: Pittsburgh, Pennsylvania	2018
emrE_R2_A3C	GCA_019781145.1	ST773	Germany: Heidelberg	2019-11
emrE_R2_A3C	GCA_019781155.1	ST773	Germany: Heidelberg	2019-09
emrE_R2_A3C	GCA_017693975.1	ST233	Lebanon: Beirut	2018-10-18
emrE_R2_A3C	GCA_017694055.1	ST308	Lebanon: Beirut	2018-04-13
emrE_R2_A3C	GCA_021060455.1	ST2049	Spain	2019-01-01
emrE_R2_A3C	GCA_021060495.1	ST620	Spain	2019-01-01
emrE_R2_A3C	GCA_021060525.1	ST253	Spain	2019-01-01
emrE_R2_A3C	GCA_020180385.1	ST233	Kenya: Kisumu	missing
emrE_R2_A3C	GCA_020180475.1	ST1480	Kenya: Kisii	missing
emrE_R2_A3C	GCA_019429965.1	ST1076	Russia: Moscow	2018
emrE_R2_A3C	GCA_020639435.1	ST446	unknown	2019-09
emrE_R2_A3C	GCA_020639445.1	ST446	unknown	2019-03
emrE_R2_A3C	GCA_020639485.1	ST446	unknown	2017-12
emrE_R2_A3C	GCA_021587005.1	ST620	Singapore	2020
emrE_R2_A3C	GCA_021587045.1	ST253	Singapore	2015
emrE_R2_A3C	GCA_021587125.1	ST446	Singapore	2014
emrE_R2_A3C	GCA_021587145.1	ST298	Singapore	2015
emrE_R2_A3C	GCA_018448985.1	ST773	India: Lucknow	2019-01-16
emrE_R2_A3C	GCA_020640675.1	ST1236	unknown	2019-12
emrE_R2_A3C	GCA_020640705.1	ST446	unknown	2018-08
emrE_R2_A3C	GCA_020640755.1	ST446	unknown	2019-07
emrE_R2_A3C	GCA_017693695.1	ST233	Lebanon: Beirut	2018-10-03
emrE_R2_A3C	GCA_017693745.1	ST773	Lebanon: Beirut	2018-09-03
emrE_R2_A3C	GCA_020036535.1	ST2375	China: Zhejiang	2019-06-13
emrE_R2_A3C	GCA_018107705.1	NF	Mexico: Mazatlan, Sinaloa	2015-06-01
emrE_R2_A3C	GCA_016921235.1	ST319	Poland:Piekary Slaskie	2015-03-30
emrE_R2_A3C	GCA_016921305.1	ST1197	Poland:Kielce	2015-07-17
emrE_R2_A3C	GCA_020036725.1	ST1076	China: Zhejiang	2019-03-20
emrE_R2_A3C	GCA_020036825.1	ST1480	China: Zhejiang	2019-07-07
emrE_R2_A3C	GCA_020180255.1	ST1158	Kenya: Nairobi	missing
emrE_R2_A3C	GCA_020406385.1	ST1076	China	2016
emrE_R2_A3C	GCA_020406435.1	ST1076	China	2016
emrE_R2_A3C	GCA_021060785.1	ST207	Spain	2019-01-01
emrE_R2_A3C	GCA_021060805.1	ST233	Spain	2019-01-01
emrE_R2_A3C	GCA_021060815.1	ST233	Spain	2019-01-01
emrE_R2_A3C	GCA_020639935.1	ST446	unknown	2019-05
emrE_R2_A3C	GCA_020640295.1	ST532	unknown	2020-06
emrE_R2_A3C	GCA_020640345.1	ST233	unknown	2017-10
emrE_R2_A3C	GCA_018279285.1	ST233	Lebanon: Beirut	2018-07-30
emrE_R2_A3C	GCA_018966685.1	ST2676	USA	2021
emrE_R2_A3C	GCA_018966695.1	ST253	USA	2021
emrE_R2_A3C	GCA_017693755.1	ST773	Lebanon: Beirut	2018-10-02
emrE_R2_A3C	GCA_020639655.1	ST446	unknown	2018-04
emrE_R2_A3C	GCA_020639665.1	ST446	unknown	2019-08
emrE_R2_A3C	GCA_020639735.1	ST446	unknown	2017-01
emrE_R2_A3C	GCA_020640875.1	ST446	unknown	2020-01
emrE_R2_A3C	GCA_019466145.1	ST788	China: Shanghai	2020-12-26
emrE_R2_A3C	GCA_019686225.1	ST313	China: Changsha	not applicable
emrE_R2_A3C	GCA_019686395.1	ST620	China: Changsha	not applicable
emrE_R2_A3C	GCA_019686415.1	ST1076	China: Suzhou	2010
emrE_R2_A3C	GCA_019687415.1	ST1197	China: Suzhou	2014
emrE_R2_A3C	GCA_019687425.1	ST1971	China: Suzhou	2014
emrE_R2_A3C	GCA_019687455.1	ST1971	China: Suzhou	2014
emrE_R2_A3C	GCA_019687465.1	ST1971	China: Suzhou	2014
emrE_R2_A3C	GCA_019690275.1	ST773	China: Suzhou	2012
emrE_R2_A3C	GCA_019687175.1	ST1480	China: Suzhou	2013
emrE_R2_A3C	GCA_019687225.1	ST313	China: Suzhou	2013
emrE_R2_A3C	GCA_019687955.1	ST1480	China: Suzhou	2016
emrE_R2_A3C	GCA_019915465.1	ST308	Kazakhstan: Almaty	2021-03-10
emrE_R2_A3C	GCA_019915485.1	ST308	Kazakhstan: Almaty	2021-03-18
emrE_R2_A3C	GCA_020036895.1	ST773	China: Zhejiang	2020-06-23
emrE_R2_A3C	GCA_020147905.1	ST532	Brazil: Rio de Janeiro	1995-07
emrE_R2_A3C	GCA_019690425.1	ST1182	China: Cangzhou	2018
emrE_R2_A3C	GCA_019687635.1	ST773	China: Suzhou	2015
emrE_R2_A3C	GCA_019687715.1	ST1076	China: Suzhou	2015
emrE_R2_A3C	GCA_019166425.1	ST308	USA: Chicago, IL	2007
emrE_R2_A3C	GCA_019167125.1	ST253	USA: Chicago, IL	2017
emrE_R2_A3C	GCA_019911445.1	ST1076	China:Hangzhou	2017-05-09
emrE_R2_A3C	GCA_019281335.1	ST308	USA: Maine	2019-10-25
emrE_R2_A3C	GCA_019686785.1	ST773	China: Suzhou	2012
emrE_R2_A3C	GCA_019691075.1	ST773	China: Beijing	2017
emrE_R2_A3C	GCA_020179975.1	ST2483	Kenya: Nairobi	missing
emrE_R2_A3C	GCA_019166965.1	ST508	USA: Chicago, IL	2007
emrE_R2_A3C	GCA_019168245.1	ST532	USA: Chicago, IL	2017
emrE_R2_A3C	GCA_017292115.1	ST773	Nigeria	2017
emrE_R2_A3C	GCA_021573275.1	ST532	Brazil	2001
emrE_R2_A3C	GCA_021584675.1	NF	USA	2021
emrE_R2_A3C	GCA_021593685.1	ST446	Belgium: Jette	2019-02-25
emrE_R2_A3C	GCA_021593725.1	ST446	Belgium: Jette	2019-05-09
emrE_R2_A3C	GCA_021592505.1	ST253	USA: Houston, Texas	2011-07-19
emrE_R2_A3C	GCA_021587625.1	ST2326	Singapore	2013
emrE_R2_A3C	GCA_021588445.1	ST308	Singapore	2015
emrE_R2_A3C	GCA_021588585.1	ST308	Singapore	2018
emrE_R2_A3C	GCA_021603845.1	ST508	Japan:Hiroshima	2020
emrE_R2_A3C	GCA_021603885.1	ST319	Japan:Hiroshima	2020
emrE_R2_A3C	GCA_021603915.1	ST253	Japan:Hiroshima	2020
emrE_R2_A3C	GCA_021603965.1	ST508	Japan:Hiroshima	2020
emrE_R2_A3C	GCA_021592005.1	ST532	China	missing
emrE_R2_A3C	GCA_021589465.1	ST308	Singapore	2015
emrE_R2_A3C	GCA_021589485.1	ST308	Singapore	2015
emrE_R2_A3C	GCA_021589585.1	ST308	Singapore	2016
emrE_R2_A3C	GCA_021587325.1	ST446	Singapore	2015
emrE_R2_A3C	GCA_021588925.1	ST308	Singapore	2020
emrE_R2_A3C	GCA_021588965.1	ST308	Singapore	2020
emrE_R2_A3C	GCA_021588985.1	ST308	Singapore	2020
emrE_R2_A3C	GCA_021589005.1	ST308	Singapore	2020
emrE_R2_A3C	GCA_021589045.1	ST308	Singapore	2020
emrE_R2_A3C	GCA_021590585.1	ST308	Singapore	2014
emrE_R2_A3C	GCA_021590625.1	ST308	Singapore	2017
emrE_R2_A3C	GCA_021590665.1	ST308	Singapore	2017
emrE_R2_A3C	GCA_021590685.1	ST308	Singapore	2017
emrE_R2_A3C	GCA_021586275.1	ST308	Singapore	2019
emrE_R2_A3C	GCA_021586295.1	ST308	Singapore	2019
emrE_R2_A3C	GCA_021586315.1	ST308	Singapore	2019
emrE_R2_A3C	GCA_021586335.1	ST308	Singapore	2019
emrE_R2_A3C	GCA_021586355.1	ST308	Singapore	2019
emrE_R2_A3C	GCA_021589805.1	ST313	Singapore	2017
emrE_R2_A3C	GCA_021589825.1	ST308	Singapore	2018
emrE_R2_A3C	GCA_021589845.1	ST308	Singapore	2018
emrE_R2_A3C	GCA_021645505.1	ST313	Germany: State of Hesse	2011
emrE_R2_A3C	GCA_021645545.1	ST298	Germany: State of Hesse	2016
emrE_R2_A3C	GCA_021645565.1	ST233	Germany: State of Hesse	2015
emrE_R2_A3C	GCA_021645605.1	ST308	USA	2021-07-15
emrE_R2_A3C	GCA_021592705.1	ST1197	Belgium: Jette	2019-06-17
emrE_R2_A3C	GCA_021599125.1	ST1801	France: Besancon	2017-12
emrE_R2_A3C	GCA_021599165.1	ST319	Germany: Tubingen	Missing
emrE_R2_A3C	GCA_021586695.1	ST308	Singapore	2020
emrE_R2_A3C	GCA_021587165.1	ST1076	Singapore	2015
emrE_R2_A3C	GCA_021592965.1	ST446	Belgium: Jette	2019-01-14
emrE_R2_A3C	GCA_021587725.1	ST773	Singapore	2014
emrE_R2_A3C	GCA_021587745.1	ST207	Singapore	2013
emrE_R2_A3C	GCA_021586495.1	ST308	Singapore	2020
emrE_R2_A3C	GCA_021586515.1	ST308	Singapore	2020
emrE_R2_A3C	GCA_021586575.1	ST308	Singapore	2020
emrE_R2_A3C	GCA_021590805.1	ST308	Singapore	2017
emrE_R2_A3C	GCA_021590845.1	ST620	USA	2021
emrE_R2_A3C	GCA_021590865.1	ST308	Singapore	2018
emrE_R2_A3C	GCA_021590945.1	ST233	USA	2021
emrE_R2_A3C	GCA_021643885.1	NF	USA	2021
emrE_R2_A3C	GCA_021597265.1	ST253	France: Besancon	2018-03
emrE_R2_A3C	GCA_021589245.1	ST773	Singapore	2015
emrE_R2_A3C	GCA_021589305.1	ST233	Singapore	2015
emrE_R2_A3C	GCA_021589325.1	ST308	Singapore	2015
emrE_R2_A3C	GCA_021596265.1	ST298	France: Besancon	2017-11
emrE_R2_A3C	GCA_021591285.1	ST313	China	missing
emrE_R2_A3C	GCA_021600825.1	ST308	Germany: Tubingen	Missing
emrE_R2_A3C	GCA_021600885.1	ST253	Germany: Tubingen	Missing
emrE_R2_A3C	GCA_021600945.1	ST3490	Germany: Tubingen	Missing
emrE_R2_A3C	GCA_021600985.1	ST298	Germany: Tubingen	Missing
emrE_R2_A3C	GCA_021642605.1	ST308	USA	2019
emrE_R2_A3C	GCA_021642705.2	ST233	USA	2020
emrE_R2_A3C	GCA_021592725.1	ST253	Belgium: Jette	2019-08-22
emrE_R2_A3C	GCA_021592845.1	ST575	Belgium: Jette	2019-12-04
emrE_R2_A3C	GCA_021588725.1	ST308	Singapore	2019
emrE_R2_A3C	GCA_021598665.1	ST253	France: Besancon	2017-12
emrE_R2_A3C	GCA_021596765.1	ST3509	France: Besancon	2017-12
emrE_R2_A3C	GCA_021644325.1	ST308	USA	2021-09-10
emrE_R2_A3C	GCA_021646045.1	ST308	USA	2021-07-07
emrE_R2_A3C	GCA_021599755.1	ST253	Germany: Tubingen	Missing
emrE_R2_A3C	GCA_021599785.1	ST1330	Germany: Tubingen	Missing
emrE_R2_A3C	GCA_021642805.1	ST298	USA	2019-06-07
emrE_R2_A3C	GCA_021642865.1	ST308	USA	2019-04-21
emrE_R2_A3C	GCA_021643105.1	ST253	USA	2019-06-12
emrE_R2_A3C	GCA_021643145.1	ST298	USA	2019-01-26
emrE_R2_A3C	GCA_021597845.1	ST446	Germany: Tubingen	Missing
emrE_R2_A3C	GCA_021597885.1	ST313	Germany: Tubingen	Missing
emrE_R2_A3C	GCA_021597905.1	ST1748	Germany: Tubingen	Missing
emrE_R2_A3C	GCA_021597945.1	ST253	Germany: Tubingen	Missing
emrE_R2_A3C	GCA_021595905.1	ST1692	France: Besancon	2018-07
emrE_R2_A3C	GCA_021595925.1	ST253	France: Besancon	2018-03
emrE_R2_A3C	GCA_021595945.1	ST253	France: Besancon	2018-04
emrE_R2_A3C	GCA_021595985.1	ST308	France: Besancon	2018-03
emrE_R2_A3C	GCA_021596025.1	ST207	Germany: Tubingen	Missing
emrE_R2_A3C	GCA_021610365.1	ST308	Japan:Hiroshima	2020
emrE_R2_A3C	GCA_021585055.1	ST233	USA	2022
emrE_R2_A3C	GCA_021651355.1	ST446	Australia	2019
emrE_R2_A3C	GCA_021651455.1	ST253	Australia	2019
emrE_R2_A3C	GCA_021588235.1	ST2476	Singapore	2013
emrE_R2_A3C	GCA_021588265.1	ST308	Singapore	2015
emrE_R2_A3C	GCA_021588285.1	ST308	Singapore	2015
emrE_R2_A3C	GCA_021645125.1	ST308	USA	2021-01-01
emrE_R2_A3C	GCA_021597465.1	ST308	France: Besancon	2018-07
emrE_R2_A3C	GCA_021597505.1	ST253	France: Besancon	2018-03
emrE_R2_A3C	GCA_021597545.1	ST253	France: Besancon	2018-03
emrE_R2_A3C	GCA_021597565.1	ST1182	France: Besancon	2018-05
emrE_R2_A3C	GCA_021599545.1	ST253	France: Besancon	2018-03
emrE_R2_A3C	GCA_021599645.1	ST365	France: Besancon	2017-11
emrE_R2_A3C	GCA_021601165.1	ST233	France: Besancon	2018-06
emrE_R2_A3C	GCA_021598405.1	ST365	France: Besancon	2017-11
emrE_R2_A3C	GCA_021645345.1	ST308	USA	2021-08-25
emrE_R2_A3C	GCA_021652635.1	ST788	Australia	2019
emrE_R2_A3C	GCA_021614675.1	ST253	USA	2021-06-01
emrE_R2_A3C	GCA_021595385.1	ST253	France: Besancon	2018-08
emrE_R2_A3C	GCA_021595425.1	ST298	France: Besancon	2018-08
emrE_R2_A3C	GCA_021643345.1	ST674	USA	2021-08-24
emrE_R2_A3C	GCA_021644625.1	ST308	USA	2021-10-13
emrE_R2_A3C	GCA_021596065.1	ST2128	France: Besancon	2018-03
emrE_R2_A3C	GCA_021651615.1	ST1197	Australia	2019
emrE_R2_A3C	GCA_021653335.1	ST313	Australia	2020
emrE_R2_A3C	GCA_021646285.1	ST308	USA	2021-06-17
emrE_R2_A3C	GCA_021646385.1	ST308	Australia	2019
emrE_R2_A3C	GCA_021651155.1	ST1971	Australia	2019
emrE_R2_A3C	GCA_021652255.1	ST253	Australia	2019
emrE_R2_A3C	GCA_021652415.1	ST233	Australia	2019
emrE_R2_A3C	GCA_021652435.1	ST253	Australia	2019
emrE_R2_A3C	GCA_021645725.1	ST308	USA	2021-07-14
emrE_R2_A3C	GCA_021595165.1	ST253	France: Besancon	2017-12
emrE_R2_A3C	GCA_021595205.1	ST308	France: Besancon	2018-06
emrE_R2_A3C	GCA_021610065.1	ST508	Japan:Hiroshima	2020
emrE_R2_A3C	GCA_021610185.1	ST319	Japan:Hiroshima	2020
emrE_R2_A3C	GCA_021610205.1	ST308	Japan:Hiroshima	2020
emrE_R2_A3C	GCA_021653795.1	ST233	Australia	2020
emrE_R2_A3C	GCA_021656135.1	ST575	Australia	2020
emrE_R2_A3C	GCA_021603525.1	NF	Japan:Hiroshima	2020
emrE_R2_A3C	GCA_021603545.1	ST308	USA	2021
emrE_R2_A3C	GCA_021603625.1	ST233	Japan:Hiroshima	2020
emrE_R2_A3C	GCA_021669175.1	ST253	USA: San Diego, CA	missing
emrE_R2_A3C	GCA_021669255.1	ST253	USA	2020-05-13
emrE_R2_A3C	GCA_021669295.1	ST1619	USA	2020-03-17
emrE_R2_A3C	GCA_021689595.1	ST446	NF	NF
emrE_R2_A3C	GCA_021689615.1	ST557	NF	NF
emrE_R2_A3C	GCA_021710105.1	ST313	NF	NF
emrE_R2_A3C	GCA_021710255.1	ST773	NF	NF
emrE_R2_A3C	GCA_021667935.1	ST253	USA: San Diego, CA	missing
emrE_R2_A3C	GCA_021668055.1	NF	USA: San Diego, CA	missing
emrE_R2_A3C	GCA_021671795.1	ST308	Singapore	2015-03-22
emrE_R2_A3C	GCA_021671815.1	ST308	Singapore	2015-05-02
emrE_R2_A3C	GCA_021671835.1	ST308	Singapore	2017-09-26
emrE_R2_A3C	GCA_021671855.1	ST308	Singapore	2016-08-06
emrE_R2_A3C	GCA_021671865.1	ST308	Singapore	2015-06-20
emrE_R2_A3C	GCA_021671895.1	ST308	Singapore	2017-10-30
emrE_R2_A3C	GCA_021671915.1	ST308	Singapore	2017-10-25
emrE_R2_A3C	GCA_021671935.1	ST308	Singapore	2016-07-07
emrE_R2_A3C	GCA_021671375.1	ST308	Singapore	2017-12-14
emrE_R2_A3C	GCA_021671395.1	ST308	Singapore	2017-11-28
emrE_R2_A3C	GCA_021693555.1	ST508	NF	NF
emrE_R2_A3C	GCA_021693655.1	ST446	USA: Boston	2013-10-19
emrE_R2_A3C	GCA_021693675.1	ST446	USA: Boston	2013-10-19
emrE_R2_A3C	GCA_021687455.1	ST253	NF	NF
emrE_R2_A3C	GCA_021670155.1	ST253	Spain	2018-09-04
emrE_R2_A3C	GCA_021672035.1	ST308	Singapore	2016-05-29
emrE_R2_A3C	GCA_021672055.1	ST308	Viet Nam:Hanoi	2014
emrE_R2_A3C	GCA_021672255.1	ST310	Viet Nam:Hanoi	2014
emrE_R2_A3C	GCA_021672275.1	ST773	Viet Nam:Hanoi	2014
emrE_R2_A3C	GCA_021668785.1	ST233	USA: San Diego, CA	missing
emrE_R2_A3C	GCA_021691975.1	ST253	NF	NF
emrE_R2_A3C	GCA_021691995.1	ST207	NF	NF
emrE_R2_A3C	GCA_021692035.1	ST308	NF	NF
emrE_R2_A3C	GCA_021692295.1	ST319	NF	NF
emrE_R2_A3C	GCA_021692355.1	ST308	NF	NF
emrE_R2_A3C	GCA_021686875.1	ST532	NF	NF
emrE_R2_A3C	GCA_021686955.1	ST207	NF	NF
emrE_R2_A3C	GCA_021661415.1	ST233	USA	2021-01-06
emrE_R2_A3C	GCA_021661495.1	ST308	USA	2021-05-20
emrE_R2_A3C	GCA_021661515.1	ST308	USA	2021-05-20
emrE_R2_A3C	GCA_021661535.1	ST308	USA	2021-03-24
emrE_R2_A3C	GCA_021712915.1	NF	USA:Boston	2015
emrE_R2_A3C	GCA_021716455.1	ST233	USA	2021
emrE_R2_A3C	GCA_021730475.1	ST3656	Pakistan	2017
emrE_R2_A3C	GCA_021688315.1	ST253	NF	NF
emrE_R2_A3C	GCA_021705975.1	ST773	USA	2019
emrE_R2_A3C	GCA_021706015.1	ST298	USA	2019
emrE_R2_A3C	GCA_021706035.1	ST773	USA	2019
emrE_R2_A3C	GCA_021706055.1	ST308	USA	2019
emrE_R2_A3C	GCA_021684455.1	ST446	NF	NF
emrE_R2_A3C	GCA_021684555.1	ST298	NF	NF
emrE_R2_A3C	GCA_021709595.1	ST313	NF	NF
emrE_R2_A3C	GCA_021709635.1	ST313	NF	NF
emrE_R2_A3C	GCA_021709655.1	ST773	NF	NF
emrE_R2_A3C	GCA_021667715.1	ST446	USA: San Diego, CA	missing
emrE_R2_A3C	GCA_021667795.1	ST532	USA: San Diego, CA	missing
emrE_R2_A3C	GCA_021711115.1	ST1633	NF	NF
emrE_R2_A3C	GCA_021711155.1	ST313	NF	NF
emrE_R2_A3C	GCA_021712055.1	ST319	NF	NF
emrE_R2_A3C	GCA_021712135.1	ST1632	NF	NF
emrE_R2_A3C	GCA_021691755.1	ST253	NF	NF
emrE_R2_A3C	GCA_021691775.1	ST308	NF	NF
emrE_R2_A3C	GCA_021691815.1	ST319	NF	NF
emrE_R2_A3C	GCA_021691875.1	ST253	NF	NF
emrE_R2_A3C	GCA_021684815.1	ST253	NF	NF
emrE_R2_A3C	GCA_021680395.1	ST2615	Slovenia	2014
emrE_R2_A3C	GCA_021680475.1	ST313	Slovenia	2014
emrE_R2_A3C	GCA_021693275.1	ST365	NF	NF
emrE_R2_A3C	GCA_021693315.1	ST253	NF	NF
emrE_R2_A3C	GCA_021693375.1	ST446	USA: Boston	2013-10-19
emrE_R2_A3C	GCA_021669995.1	ST253	Spain	2018-09-04
emrE_R2_A3C	GCA_021670015.1	ST253	Spain	2018-09-04
emrE_R2_A3C	GCA_021686335.1	ST298	NF	NF
emrE_R2_A3C	GCA_021686375.1	ST313	NF	NF
emrE_R2_A3C	GCA_021686415.1	ST253	NF	NF
emrE_R2_A3C	GCA_021711315.1	ST2406	NF	NF
emrE_R2_A3C	GCA_021711335.1	ST773	NF	NF
emrE_R2_A3C	GCA_021711435.1	ST1182	NF	NF
emrE_R2_A3C	GCA_021711455.1	NF	NF	NF
emrE_R2_A3C	GCA_021707075.1	ST253	Canada: Hamilton, Ontario	2016
emrE_R2_A3C	GCA_021709915.1	ST313	NF	NF
emrE_R2_A3C	GCA_021709975.1	ST233	NF	NF
emrE_R2_A3C	GCA_021705295.1	ST446	USA: Boston	2013-10-09
emrE_R2_A3C	GCA_021705315.1	ST446	USA: Boston	2013-10-09
emrE_R2_A3C	GCA_021705335.1	ST446	USA: Boston	2013-10-09
emrE_R2_A3C	GCA_021705355.1	ST446	USA: Boston	2013-10-09
emrE_R2_A3C	GCA_021705375.1	ST446	USA: Boston	2013-10-09
emrE_R2_A3C	GCA_021705395.1	ST446	USA: Boston	2013-10-19
emrE_R2_A3C	GCA_021687895.1	ST253	NF	NF
emrE_R2_A3C	GCA_021687915.1	ST253	NF	NF
emrE_R2_A3C	GCA_021693775.1	ST446	USA: Boston	2013-10-19
emrE_R2_A3C	GCA_021693795.1	ST446	USA: Boston	2013-10-19
emrE_R2_A3C	GCA_021693815.1	ST446	USA: Boston	2013-10-19
emrE_R2_A3C	GCA_021693835.1	ST446	USA: Boston	2013-10-19
emrE_R2_A3C	GCA_021693855.1	ST446	USA: Boston	2013-10-19
emrE_R2_A3C	GCA_021693875.1	ST446	USA: Boston	2013-10-19
emrE_R2_A3C	GCA_021693895.1	ST446	USA: Boston	2013-10-19
emrE_R2_A3C	GCA_021668295.1	ST1748	USA: San Diego, CA	missing
emrE_R2_A3C	GCA_021684935.1	ST446	NF	NF
emrE_R2_A3C	GCA_021685435.1	ST253	NF	NF
emrE_R2_A3C	GCA_021685495.1	ST207	NF	NF
emrE_R2_A3C	GCA_021679555.1	ST313	Slovenia	2014
emrE_R2_A3C	GCA_021679575.1	ST298	Slovenia	2014
emrE_R2_A3C	GCA_021707235.1	ST298	Canada: Hamilton, Ontario	2015
emrE_R2_A3C	GCA_021707315.1	ST253	Canada: Hamilton, Ontario	2015
emrE_R2_A3C	GCA_021709515.1	ST773	NF	NF
emrE_R2_A3C	GCA_021672435.1	ST773	Viet Nam:Hanoi	2014
emrE_R2_A3C	GCA_021671715.1	ST308	Singapore	2015-10-09
emrE_R2_A3C	GCA_021671955.1	ST308	Singapore	2017-09-20
emrE_R2_A3C	GCA_021665295.1	NF	USA	2020-12-22
emrE_R2_A3C	GCA_021665315.1	ST308	USA	2020-12-12
emrE_R2_A3C	GCA_021665355.1	ST298	USA	2020
emrE_R2_A3C	GCA_021665375.1	ST773	USA	2020
emrE_R2_A3C	GCA_021665395.2	ST253	USA	2020
emrE_R2_A3C	GCA_021692795.1	ST308	NF	NF
emrE_R2_A3C	GCA_021692835.1	ST253	NF	NF
emrE_R2_A3C	GCA_021694275.1	ST446	USA: Boston	2013-10-19
emrE_R2_A3C	GCA_021660995.1	ST233	USA	2021-02-08
emrE_R2_A3C	GCA_021687135.1	ST253	NF	NF
emrE_R2_A3C	GCA_021687155.1	ST253	NF	NF
emrE_R2_A3C	GCA_021689775.1	ST253	NF	NF
emrE_R2_A3C	GCA_021689835.1	ST253	NF	NF
emrE_R2_A3C	GCA_021690375.1	ST207	NF	NF
emrE_R2_A3C	GCA_022453825.1	NF	Hong Kong: Jardines Lookout	2021-09
emrE_R2_A3C	GCA_022473995.1	ST233	USA	2021
emrE_R2_A3C	GCA_021707995.1	ST508	Canada: Hamilton, Ontario	2015
emrE_R2_A3C	GCA_021680675.1	ST298	Slovenia	2014
emrE_R2_A3C	GCA_021680775.1	ST2591	Slovenia	2014
emrE_R2_A3C	GCA_021700555.1	ST446	USA: Boston	2013-10-09
emrE_R2_A3C	GCA_021678055.1	ST253	Spain	2016-08-08
emrE_R2_A3C	GCA_021678095.1	ST233	Spain	2016-07-19
emrE_R2_A3C	GCA_021668915.1	ST233	USA: San Diego, CA	missing
emrE_R2_A3C	GCA_021679915.1	ST253	Slovenia	2014
emrE_R2_A3C	GCA_021679975.1	ST532	Slovenia	2014
emrE_R2_A3C	GCA_021680015.1	ST298	Slovenia	2014
emrE_R2_A3C	GCA_021700395.1	ST446	USA: Boston	2013-10-09
emrE_R2_A3C	GCA_021700415.1	ST446	USA: Boston	2013-10-09
emrE_R2_A3C	GCA_021700435.1	ST446	USA: Boston	2013-10-09
emrE_R2_A3C	GCA_021700455.1	ST446	USA: Boston	2013-10-09
emrE_R2_A3C	GCA_021700475.1	ST446	USA: Boston	2013-10-09
emrE_R2_A3C	GCA_021700495.1	ST446	USA: Boston	2013-10-09
emrE_R2_A3C	GCA_021700515.1	ST446	USA: Boston	2013-10-09
emrE_R2_A3C	GCA_021700535.1	ST446	USA: Boston	2013-10-09
emrE_R2_A3C	GCA_021667235.1	ST773	USA: San Diego, CA	missing
emrE_R2_A3C	GCA_021667335.1	ST253	USA: San Diego, CA	missing
emrE_R2_A3C	GCA_021678835.1	ST446	Spain	2016-01-22
emrE_R2_A3C	GCA_021690555.1	ST319	NF	NF
emrE_R2_A3C	GCA_021690595.1	ST2638	NF	NF
emrE_R2_A3C	GCA_021690615.1	ST207	NF	NF
emrE_R2_A3C	GCA_021664795.1	ST308	USA	2020-10-01
emrE_R2_A3C	GCA_021706215.1	ST575	Canada: Hamilton, Ontario	2015
emrE_R2_A3C	GCA_021707535.1	ST253	Canada: Hamilton, Ontario	2015
emrE_R2_A3C	GCA_021700635.1	ST446	USA: Boston	2013-10-09
emrE_R2_A3C	GCA_021701315.1	ST446	USA: Boston	2013-10-09
emrE_R2_A3C	GCA_021701335.1	ST446	USA: Boston	2013-10-09
emrE_R2_A3C	GCA_021669405.1	ST1158	USA	2017-07-30
emrE_R2_A3C	GCA_021705615.1	ST308	USA	2019-08-06
emrE_R2_A3C	GCA_021705635.1	ST308	USA	2019-12-26
emrE_R2_A3C	GCA_021666795.1	ST308	USA	2018
emrE_R2_A3C	GCA_021658635.1	ST253	Australia	2019
emrE_R2_A3C	GCA_021658735.1	ST1748	Australia	2018
emrE_R2_A3C	GCA_021659835.1	ST233	Australia	2019
emrE_R2_A3C	GCA_021679195.1	ST2605	Slovenia	2014
emrE_R2_A3C	GCA_021679275.1	ST313	Slovenia	2014
emrE_R2_A3C	GCA_021662995.1	ST1712	Denmark	2018
emrE_R2_A3C	GCA_021662055.1	ST788	Denmark	2018
emrE_R2_A3C	GCA_021680905.1	ST298	Slovenia	2014
emrE_R2_A3C	GCA_021680995.1	ST298	Slovenia	2014
emrE_R2_A3C	GCA_021673755.1	ST233	NF	NF
emrE_R2_A3C	GCA_021673815.1	ST446	NF	NF
emrE_R2_A3C	GCA_021708775.1	NF	Australia	2017
emrE_R2_A3C	GCA_021657475.1	ST803	Australia	2018
emrE_R2_A3C	GCA_021659035.1	ST803	Australia	2019
emrE_R2_A3C	GCA_021601005.1	ST253	Germany: Tubingen	Missing
emrE_R2_A3C	GCA_021645885.1	ST298	USA	2021-06-22
emrE_R2_A3C	GCA_021665615.1	ST308	USA	2020
emrE_R2_A3C	GCA_021656315.1	ST2375	Australia	2020
emrE_R2_A3C	GCA_021709135.1	ST773	NF	NF
emrE_R2_A3C	GCA_021709175.1	ST773	NF	NF
emrE_R2_A3C	GCA_021709215.1	ST773	NF	NF
emrE_R2_A3C	GCA_021674615.1	ST233	NF	NF
emrE_R2_A3C	GCA_021674695.1	ST233	NF	NF
emrE_R2_A3C	GCA_021660055.1	ST233	Australia	2019
emrE_R2_A3C	GCA_021660535.1	ST773	Australia	2019
emrE_R2_A3C	GCA_021673475.1	ST313	Spain	2015
emrE_R2_A3C	GCA_021659575.1	ST233	Australia	2018
emrE_R2_A3C	GCA_021659675.1	ST620	Australia	2019
emrE_R2_A3C	GCA_021666955.1	ST308	USA	2020
emrE_R2_A3C	GCA_021666995.1	ST773	USA	2020
emrE_R2_A3C	GCA_021667015.1	ST298	USA	2020
emrE_R2_A3C	GCA_021667035.1	ST773	USA	2020
emrE_R2_A3C	GCA_021667095.1	ST298	USA	2020
emrE_R2_A3C	GCA_021657875.1	ST446	Australia	2018
emrE_R2_A3C	GCA_021657955.1	ST308	Australia	2018
emrE_R2_A3C	GCA_021656835.1	ST1197	Australia	2018
emrE_R2_A3C	GCA_021683015.1	ST253	Switzerland: Basel, Kantonsspital	2017-01-14
emrE_R2_A3C	GCA_021678975.1	ST253	Slovenia	2014
emrE_R2_A3C	GCA_021662755.1	ST253	Denmark	2018
emrE_R2_A3C	GCA_021672655.1	ST773	Viet Nam:Hanoi	2014
emrE_R2_A3C	GCA_021672715.1	ST310	Viet Nam:Hanoi	2014
emrE_R2_A3C	GCA_021672725.1	ST773	Viet Nam:Hanoi	2014
emrE_R2_A3C	GCA_023272865.1	ST620	China: Harbin	2015-08-07
emrE_R2_A3C	GCA_022474535.1	ST298	USA	2021
emrE_R2_A3C	GCA_023718005.1	ST233	China: Chengdu	2020-11-12
emrE_R2_A3C	GCA_023718025.1	ST233	China: Chengdu	2020-12-30
emrE_R2_A3C	GCA_023755865.1	ST253	USA	2022-04-28
emrE_R2_A3C	GCA_022342635.1	ST2326	China:Beijing	2018-09-28
emrE_R2_A3C	GCA_022342685.1	ST253	China:Beijing	2018-11-06
emrE_R2_A3C	GCA_022385485.1	ST446	USA	2022
emrE_R2_A3C	GCA_022406595.1	ST1712	missing	missing
emrE_R2_A3C	GCA_022406615.1	ST233	missing	missing
emrE_R2_A3C	GCA_022406625.1	ST620	missing	missing
emrE_R2_A3C	GCA_022555795.1	NF	Russia: Moscow	2020-01-28
emrE_R2_A3C	GCA_022555935.1	ST499	Russia: Moscow	2020-01-21
emrE_R2_A3C	GCA_023907025.1	ST365	Netherlands: Utrecht	2018
emrE_R2_A3C	GCA_023907105.1	ST620	Netherlands: Utrecht	2018
emrE_R2_A3C	GCA_022551915.1	ST446	Russia: Moscow	2020-01-22
emrE_R2_A3C	GCA_022552585.1	NF	Russia: Samara	2020-01-22
emrE_R2_A3C	GCA_022552595.1	ST575	Russia: Samara	2020-01-22
emrE_R2_A3C	GCA_023818395.1	ST1076	China	2021-10
emrE_R2_A3C	GCA_023717775.1	ST233	China: Chengdu	2020-11-26
emrE_R2_A3C	GCA_023717845.1	ST233	China: Chengdu	2020-12-15
emrE_R2_A3C	GCA_022871885.1	NF	USA	2022-02-25
emrE_R2_A3C	GCA_021891835.1	ST233	Czech Republic	2015
emrE_R2_A3C	GCA_021891925.1	ST446	Spain: Badalona	2013
emrE_R2_A3C	GCA_021891975.1	ST253	Spain: Badalona	2013
emrE_R2_A3C	GCA_022342705.1	ST253	China:Beijing	2018-07-13
emrE_R2_A3C	GCA_022376375.1	ST233	USA	2022
emrE_R2_A3C	GCA_023572465.1	ST233	Brazil	2020-07-21
emrE_R2_A3C	GCA_023572485.1	ST233	Brazil	2020-02-27
emrE_R2_A3C	GCA_023572525.1	ST233	Brazil	2020-01-14
emrE_R2_A3C	GCA_022966435.1	ST1480	USA:MO	2019
emrE_R2_A3C	GCA_022966655.1	ST233	USA	2022
emrE_R2_A3C	GCA_022966795.1	ST233	USA	2022
emrE_R2_A3C	GCA_023912095.1	ST253	Netherlands: Utrecht	2018
emrE_R2_A3C	GCA_023912185.1	NF	Netherlands: Utrecht	2018
emrE_R2_A3C	GCA_023717105.1	ST233	China: Chengdu	2020-10-24
emrE_R2_A3C	GCA_023717245.1	ST233	China: Chengdu	2020-12-30
emrE_R2_A3C	GCA_022810825.1	ST253	USA: Seattle	2012-09-17
emrE_R2_A3C	GCA_022810865.1	ST1076	Switzerland	2011-05
emrE_R2_A3C	GCA_022810885.1	ST1076	Switzerland	2011-05
emrE_R2_A3C	GCA_022810905.1	ST1076	Switzerland	2011-04
emrE_R2_A3C	GCA_022810925.1	ST1076	Switzerland	2011-04
emrE_R2_A3C	GCA_022810965.1	ST1076	Switzerland	2011-04
emrE_R2_A3C	GCA_023903755.1	ST308	Saudi Arabia:Jeddah	2018-11-16
emrE_R2_A3C	GCA_023904855.1	ST446	Australia	2015
emrE_R2_A3C	GCA_023904895.1	ST296	Netherlands: Utrecht	2018
emrE_R2_A3C	GCA_023760735.1	ST620	Australia:Queensland	2020-08-20
emrE_R2_A3C	GCA_023699565.1	ST532	USA:Chicago	2020-08
emrE_R2_A3C	GCA_023699605.1	ST532	USA:Chicago	2020-08
emrE_R2_A3C	GCA_023699745.1	ST532	USA:Chicago	2020-07
emrE_R2_A3C	GCA_023699805.1	ST532	USA:Chicago	2020-07
emrE_R2_A3C	GCA_023699865.1	ST532	USA:Chicago	2020-07
emrE_R2_A3C	GCA_023717665.1	ST233	China: Chengdu	2021-01-15
emrE_R2_A3C	GCA_023905085.1	ST1712	Netherlands: Utrecht	2018
emrE_R2_A3C	GCA_022916295.1	ST308	USA	2022-02-02
emrE_R2_A3C	GCA_022916495.1	ST313	USA	2022-03-02
emrE_R2_A3C	GCA_022916515.1	ST308	USA	2022-02-18
emrE_R2_A3C	GCA_022943265.1	ST233	USA	2022
emrE_R2_A3C	GCA_022943405.1	ST233	USA	2022
emrE_R2_A3C	GCA_023113975.1	ST308	USA	2021-10-27
emrE_R2_A3C	GCA_023114035.1	ST308	USA	2021-09-23
emrE_R2_A3C	GCA_023385015.1	ST308	Singapore	2017
emrE_R2_A3C	GCA_023385255.1	ST308	Singapore	2015
emrE_R2_A3C	GCA_023385315.1	ST3583	Singapore	2019
emrE_R2_A3C	GCA_023911375.1	ST575	Netherlands: Utrecht	2018
emrE_R2_A3C	GCA_023911405.1	ST508	Netherlands: Utrecht	2018
emrE_R2_A3C	GCA_023911465.1	ST313	Netherlands: Utrecht	2018
emrE_R2_A3C	GCA_023060065.1	ST773	Brazil	2020
emrE_R2_A3C	GCA_023060395.1	NF	Brazil	2019-04-04
emrE_R2_A3C	GCA_023060935.1	ST233	Brazil	2020
emrE_R2_A3C	GCA_023060945.1	ST233	Brazil	2020-06-18
emrE_R2_A3C	GCA_021891595.1	ST446	Czech Republic	2015
emrE_R2_A3C	GCA_023806095.1	NF	China:Shanghai	2021-09-23
emrE_R2_A3C	GCA_023905855.1	ST313	Netherlands: Utrecht	2018
emrE_R2_A3C	GCA_023918325.1	ST298	France: Besancon	2019-03-25
emrE_R2_A3C	GCA_023918365.1	ST253	Spain: Palma de Mallorca	missing
emrE_R2_A3C	GCA_023910705.1	ST2049	Netherlands: Utrecht	2018
emrE_R2_A3C	GCA_023905545.1	ST253	Netherlands: Utrecht	2018
emrE_R2_A3C	GCA_022988785.1	ST1480	USA	2018-10-30
emrE_R2_A3C	GCA_022988825.1	ST308	USA	2018-03-06
emrE_R2_A3C	GCA_022988925.1	ST308	USA	2018-03-06
emrE_R2_A3C	GCA_023913145.1	ST1748	Netherlands: Utrecht	2018
emrE_R2_A3C	GCA_023911875.1	ST253	Netherlands: Utrecht	2018
emrE_R2_A3C	GCA_023911935.1	ST508	Netherlands: Utrecht	2018
emrE_R2_A3C	GCA_023911945.1	ST508	Netherlands: Utrecht	2018
emrE_R2_A3C	GCA_023911975.1	ST508	Netherlands: Utrecht	2018
emrE_R2_A3C	GCA_023911755.1	ST508	Netherlands: Utrecht	2018
emrE_R2_A3C	GCA_023003215.1	ST298	USA	2018-01-09
emrE_R2_A3C	GCA_023003265.1	ST298	USA	2018-01-09
emrE_R2_A3C	GCA_023003575.1	ST308	USA	2018-03-06
emrE_R2_A3C	GCA_023910865.1	ST253	Netherlands: Utrecht	2018
emrE_R2_A3C	GCA_023910915.1	ST3165	Netherlands: Utrecht	2018
emrE_R2_A3C	GCA_023907475.1	ST308	Netherlands: Utrecht	2018
emrE_R2_A3C	GCA_023912545.1	NF	Netherlands: Utrecht	2018
emrE_R2_A3C	GCA_023912555.1	ST865	Netherlands: Utrecht	2018
emrE_R2_A3C	GCA_023912585.1	ST575	Netherlands: Utrecht	2018
emrE_R2_A3C	GCA_023911695.1	ST313	Netherlands: Utrecht	2018
emrE_R2_A3C	GCA_023911735.1	ST508	Netherlands: Utrecht	2018
emrE_R2_A3C	GCA_022989085.1	ST253	USA	2018-11-27
emrE_R2_A3C	GCA_022989145.1	ST298	USA	2018-01-17
emrE_R2_A3C	GCA_023914405.1	ST233	Saudi Arabia:Jeddah	2018-10-10
emrE_R2_A3C	GCA_023914525.1	ST1076	Saudi Arabia:Riyadh	2018-11-11
emrE_R2_A3C	GCA_022988345.1	ST308	USA	2018-01-09
emrE_R2_A3C	GCA_023685185.1	ST446	Australia:Queensland	2020-01-27
emrE_R2_A3C	GCA_023915745.1	ST253	Germany: Radebeul	missing
emrE_R2_A3C	GCA_023915785.1	ST296	Germany: Freiburg	missing
emrE_R2_A3C	GCA_023699585.1	ST532	USA:Chicago	2020-08
emrE_R2_A3C	GCA_023699595.1	ST532	USA:Chicago	2020-08
emrE_R2_A3C	GCA_023699645.1	ST532	USA:Chicago	2020-07
emrE_R2_A3C	GCA_023699665.1	ST532	USA:Chicago	2020-07
emrE_R2_A3C	GCA_023699685.1	ST532	USA:Chicago	2020-07
emrE_R2_A3C	GCA_023699695.1	ST532	USA:Chicago	2020-07
emrE_R2_A3C	GCA_023699725.1	ST532	USA:Chicago	2020-07
emrE_R2_A3C	GCA_022552295.1	ST319	Russia: Samara	2020-01-30
emrE_R2_A3C	GCA_022552335.1	ST308	Russia: Samara	2020-02-05
emrE_R2_A3C	GCA_023924485.1	ST253	France: Besancon	2019-05-13
emrE_R2_A3C	GCA_023925185.1	ST253	France: Besancon	2019-09-09
emrE_R2_A3C	GCA_023925195.1	ST1197	France: Besancon	2019-08-12
emrE_R2_A3C	GCA_023916665.1	ST313	Germany: Freiburg	missing
emrE_R2_A3C	GCA_023916865.1	ST233	missing	missing
emrE_R2_A3C	GCA_023937165.1	NF	USA	2019
emrE_R2_A3C	GCA_023937185.1	ST233	Germany: Frankfurt	missing
emrE_R2_A3C	GCA_023937285.1	ST308	missing	missing
emrE_R2_A3C	GCA_023918105.1	ST253	France: Besancon	2019-09-09
emrE_R2_A3C	GCA_023918125.1	ST298	France: Besancon	2019-03-04
emrE_R2_A3C	GCA_023934325.1	ST253	France: Besancon	2019-02-04
emrE_R2_A3C	GCA_023934445.1	NF	Germany: Frankfurt	missing
emrE_R2_A3C	GCA_023916165.1	ST2615	Germany: Berlin	missing
emrE_R2_A3C	GCA_023916245.1	ST233	Germany: Frankfurt	missing
emrE_R2_A3C	GCA_023942295.1	ST298	France: Besancon	2019-06-11
emrE_R2_A3C	GCA_023942315.1	ST308	France: Besancon	2019-09-16
emrE_R2_A3C	GCA_023959575.1	ST1971	China	2019
emrE_R2_A3C	GCA_023959655.1	ST1971	China	2019
emrE_R2_A3C	GCA_023951035.1	ST253	USA	2019
emrE_R2_A3C	GCA_023945065.1	ST319	USA	2019
emrE_R2_A3C	GCA_023933165.1	ST253	United Kingdom	2009-08-11
emrE_R2_A3C	GCA_023943455.1	ST253	France: Besancon	2019-04-16
emrE_R2_A3C	GCA_023943475.1	ST253	France: Besancon	2019-01-28
emrE_R2_A3C	GCA_023943515.1	ST253	France: Besancon	2019-07-29
emrE_R2_A3C	GCA_023943535.1	ST532	France: Besancon	2019-05-13
emrE_R2_A3C	GCA_023943555.1	ST308	France: Besancon	2019-02-04
emrE_R2_A3C	GCA_023943595.1	ST308	France: Besancon	2019-02-20
emrE_R2_A3C	GCA_023937645.1	ST298	France: Besancon	2019-03-18
emrE_R2_A3C	GCA_023937665.1	ST253	France: Besancon	2019-03-25
emrE_R2_A3C	GCA_023937675.1	ST298	France: Besancon	2019-03-18
emrE_R2_A3C	GCA_023937725.1	ST308	France: Besancon	2019-03-18
emrE_R2_A3C	GCA_023937745.1	ST253	France: Besancon	2019-04-01
emrE_R2_A3C	GCA_023937765.1	ST308	France: Besancon	2019-04-08
emrE_R2_A3C	GCA_023935965.1	ST308	France: Besancon	2019-10-28
emrE_R2_A3C	GCA_023936065.1	ST298	France: Besancon	2019-02-25
emrE_R2_A3C	GCA_023928495.1	ST253	United Kingdom	2010-05-28
emrE_R2_A3C	GCA_023928525.1	ST253	United Kingdom	2010-05-08
emrE_R2_A3C	GCA_023950375.1	ST253	USA	2019
emrE_R2_A3C	GCA_023919565.1	ST253	France: Besancon	2019-04-23
emrE_R2_A3C	GCA_023919605.1	ST253	France: Besancon	2019-01-28
emrE_R2_A3C	GCA_023919645.1	ST298	France: Besancon	2019-05-20
emrE_R2_A3C	GCA_023919665.1	ST298	France: Besancon	2019-05-13
emrE_R2_A3C	GCA_023942775.1	ST1971	China	2019
emrE_R2_A3C	GCA_023917325.1	ST298	Germany: Frankfurt	missing
emrE_R2_A3C	GCA_023917405.1	ST298	Germany: Frankfurt	missing
emrE_R2_A3C	GCA_023944315.1	ST253	France: Besancon	2019-09-09
emrE_R2_A3C	GCA_023939145.1	ST532	USA	2019
emrE_R2_A3C	GCA_023939205.1	ST233	Germany: Frankfurt	missing
emrE_R2_A3C	GCA_023934065.1	ST298	Germany: Goerlitz	missing
emrE_R2_A3C	GCA_023934085.1	ST313	Germany: Frankfurt	missing
emrE_R2_A3C	GCA_023934185.1	ST253	France: Besancon	2019-04-01
emrE_R2_A3C	GCA_023947735.1	ST446	USA	2019
emrE_R2_A3C	GCA_023950575.1	ST233	China	2019
emrE_R2_A3C	GCA_023929485.1	ST253	United Kingdom	2009-05-20
emrE_R2_A3C	GCA_023935225.1	ST253	France: Besancon	2019-02-25
emrE_R2_A3C	GCA_023935245.1	ST253	France: Besancon	2019-07-15
emrE_R2_A3C	GCA_023935265.1	ST308	France: Besancon	2019-08-12
emrE_R2_A3C	GCA_023939725.1	ST298	USA	2019
emrE_R2_A3C	GCA_023919445.1	ST298	France: Besancon	2019-04-23
emrE_R2_A3C	GCA_023929005.1	ST253	United Kingdom	2011-01-13
emrE_R2_A3C	GCA_023933565.1	ST620	United Kingdom	2009-07-14
emrE_R2_A3C	GCA_023933585.1	ST308	United Kingdom	2009-07-03
emrE_R2_A3C	GCA_023933625.1	ST253	United Kingdom	2009-05-12
emrE_R2_A3C	GCA_023933705.1	ST620	United Kingdom	2009-11-17
emrE_R2_A3C	GCA_023942955.1	ST446	USA	2018
emrE_R2_A3C	GCA_023943135.1	ST253	USA	2019
emrE_R2_A3C	GCA_023943615.1	ST298	USA	2019
emrE_R2_A3C	GCA_023946415.1	ST253	France: Besancon	2019-09-23
emrE_R2_A3C	GCA_023946475.1	ST253	France: Besancon	2019-09-09
emrE_R2_A3C	GCA_023943225.1	ST253	USA	2019
emrE_R2_A3C	GCA_023943295.1	ST298	Germany: Frankfurt	missing
emrE_R2_A3C	GCA_023943315.1	ST253	Germany: Frankfurt	missing
emrE_R2_A3C	GCA_023955575.1	ST446	USA	2018
emrE_R2_A3C	GCA_023955775.1	ST865	USA	2018
[truncated: 35,244 more rows]
